# Supplementary material for: Rate of fibular non-union in patients with tibial shaft fractures: a retrospective cohort study
Source: Eur J Orthop Surg Traumatol. 2026 May 22;36(1):199. doi: 10.1007/s00590-026-04711-3 (PMC13197365; doi:10.1007/s00590-026-04711-3)
Supplement: Supplementary file 2 — Supplementary Material 2 [file 590_2026_4711_MOESM2_ESM.xlsx]

## Sheet: Sheet1
record_id	m_f	date_of_birth	date_of_definitive_surgery	cta	vessel_run_off	anterior_tibial_artery_inj	posterior_tibial_artery_in	peroneal_artery_injury_on	fibular_fracture	xr_3mo	xr_6mo	xr_12mo	tibia_fracture_type	tibia_fracture_location	fibula_fracture_type	fibula_fracture_location	date_of_last_f_u	date_of_last_f_u_with_orth	date_of_injury	was_vascular_consulted	vascular_surgical_interven	length_of_f_u_in_days	length_of_f_u_in_days_with	age_at_injury	date_of_initial_surgery	date_of_coverage_by_plasti	mechanism_of_injury	height	weight	bmi	tobacco_use	hematocrit_at_time_of_inju	diabetes	diabetes_type_1_or_2	hemoglobin_a1c	esrd	hyperthyroidism	hypothyroidism	vitamin_d_deficiency	open_vs_closed_injury	open_grade	imn_diameter	imn_length	date_of_fwb_start	number_of_days_after_defin	return_to_or	was_return_due_to_deep_inf	was_there_hardware_removal	was_hardware_removed_as_a
5	1	1980-06-02	2012-06-28						1	1	1	1	1	2	3	2	2021-08-25	2021-08-25	2012-06-25			3345	3345	32.0636	2012-06-26	2012-07-05	1	65	245	40.7657	0	30.5	0			0	0	0	0	1	2	11	380	2012-09-05	69	1	1	1	0
6	2	1962-06-25	2012-06-25						1	1	0	1	3	3	3	1	2014-02-27	2014-02-27	2012-06-25			612	612	50.0024	2012-06-25		1	50	238	66.9256	1	38.9	0			0	0	0	0	2		10	315	2012-08-09	45	0
8	2	1994-05-01	2012-07-02						1	1	1	0	3	1	3	1	2013-02-18	2013-02-18	2012-07-01			231	231	18.1688	2012-07-01		1	62	108	19.7513	0	32.5	0			0	0	0	0	1	1	10	300	2012-09-18	78	0
9	1	1963-03-26	2012-06-25						1	1	1	1	2	1	3	1	2013-03-07	2013-03-07	2012-06-12			255	255	49.2165	2012-06-25		1	76	160	19.4737	1	40.5	0			0	0	0		2				2012-09-25	92	0
11	1	1977-03-23	2012-07-13						1	1	0	0	2	3	2	3	2016-09-06	2016-09-06	2012-07-12			1516	1516	35.3052	2012-07-13		0	78	326	37.669	0		0			0	0	0	0	1	1	13	420	2012-08-28	46	0
12	1	1983-05-21	2012-08-05						1	1	0	0	4	3	4	3	2012-12-30	2012-12-30	2012-08-05			147	147	29.2107	2012-08-05		1	75	107	13.3726	0	41.9	0			0	0	0	0	1	3	11	375	2012-11-01	88	0
13	1	1979-02-20	2012-08-18						1	1	1	1	2	2	2	2	2014-05-28	2014-05-28	2012-08-18			648	648	33.4927	2012-08-18	2012-02-29	2	70	170	24.3898	0	37	0			0	0	0	0	1	4	11	390	2012-03-13	158	1	1	0	0
14	1	1986-01-08	2012-08-20						1	1	1	1	2	2	3	1	2015-09-17	2015-09-17	2012-08-20			1123	1123	26.6151	2012-08-20		2	68	204	31.0147	0	40	0			0	0	0	0	1	2	13	360	2012-11-08	80	1	0	0	1
16	2	1989-10-31	2012-09-12						1	1	1	0	2	1	4	1	2013-04-09	2013-04-09	2012-09-09			209	209	22.8587	2012-09-12		1	63	182	32.2363	1	36.2	0			0	0	0	0	2		11	340	2012-12-20	99	0
23	1	1995-12-21	2012-10-16						1	1	1	0	2	2	2	2	2013-04-03	2013-04-03	2012-10-15			169	169	16.8188			1	70	172	24.6767	0		0			0	0	0	0	2		10	375	2012-11-30	45	0
25	1	1985-06-05	2012-10-27						1	1	0	0	5	3	5	3	2013-02-21	2013-02-21	2012-10-27			117	117	27.3955			0	74	240	30.8108	1		0			0	0	0	0	2		13	390	2013-01-01	66	0
27	2	1979-07-18	2012-11-08						1	1	0	0	3	3	1	3	2013-01-30	2013-01-30	2012-11-08			83	83	33.3122	2012-11-08		1	66	170	27.4357	0		0			0	0	0	0	2	2	8	340	2013-02-25	109
28	2	1978-11-03	2012-11-15						1	1	1	1	2	2	2	2	2015-06-16	2014-11-12	2012-11-11			943	727	34.024			1	66	138	22.2713	1	43.9	0			0	0	0	0	2		9.3	300	2013-02-25	102	0
29	2	1956-01-11	2012-11-16						1	1	1	0	3	2	1	3	2013-09-25	2013-09-25	2012-11-15			313	313	56.8472			0	63	142	25.1514	0		0			0	0	0	0	2		12	350	2013-06-22	218	0
30	2	1975-08-17	2012-11-23						1	1	0	0	2	2	4	2	2013-03-12	2013-03-12	2012-11-22			109	109	37.2685			0	64	193	33.1248	0	30.4	0			0	0	0	0	1	3	10.5	365	2013-02-12	81	0
32	1	1968-04-27	2012-11-24						1	1	0	0	2	3	3	1	2016-07-05	2016-07-05	2012-11-23			1319	1319	44.5759			1	65	144	23.9602	1	44.6	0			0	0	0	0	2		9.3	320	2013-01-25	62	0
33	1	1982-05-14	2012-12-07						1	1	0	0	2	3	4	3	2013-03-07	2013-03-07	2012-12-06			90	90	30.5661		2012-12-19	1	67	180	28.1889	1		0			0	0	0	0	1	4	13	380	2013-04-07	121	1	1	0	0
35	2	1957-11-06	2012-12-17						1	1	1	0	2	1	3	1	2014-07-10	2013-09-12	2012-12-16			570	269	55.1113			0	65	210	34.942	1	36.7	0			0	0	1	0	2		9.3	330	2013-03-20	93	0
37	1	1968-08-15	2012-12-19						1	1	0	0	2	3	3	1	2013-03-12	2013-03-12	2012-12-17			83	83	44.3405			0	71	252	35.143	0		0			0	0	0	0	2		11	360	2013-02-25	68	0
39	2	1967-05-16	2013-01-31						1	1	1	0	5	3	2	1	2013-10-16	2013-10-16	2013-01-30			258	258	45.7122			0	65	190	31.6142	1	31.5	0			0	0	0	0	2		11	350	2013-04-30	89	1	0	0	1
42	2	1981-11-28	2013-02-13						1	1	1	1	2	2	1	2	2015-03-19	2015-03-19	2013-02-13			764	764	31.2121	2013-02-13		1	60	229	44.7186	1	34.1	0			0	0	0	0	1	2	8.3	325	2013-04-25	71	1	0	0	1
44	1	1955-08-02	2013-03-03						1	1	1	1	4	3	2	3	2015-05-28	2015-05-28	2013-03-03			816	816	57.5865	2013-03-03		1	70	185	26.5418	1		0			0	0	0	0	2		12	370	2013-08-29	179	0
45	2	1977-01-04	2013-03-08						1	1	0	0	2	3	3	3	2013-08-29	2013-08-29	2013-03-08			174	174	36.1732	2013-03-08		1	69	142	20.9674	0		0			0	0	0	0	1	2	10	400	2013-08-29	174	0
46	1	1963-05-15	2013-03-09						1	1	1	1	2	3	3	1	2014-08-06	2014-08-06	2013-03-08			515	515	49.8163			1	72	245	33.2243	1		0			0	0	0	0	2		10.5	345	2013-05-15	67	0
48	2	1955-09-27	2013-04-24						1	1	1	1	1	2	1	2	2015-07-22	2015-07-22	2013-02-23			819	819	57.4113			1	67	180	28.1889	0		0			0	0	1	0	2		10	300	2013-07-07	74	1	0	0	1
51	2	1990-12-13	2013-04-13						1	1	1	0	3	3	4	1	2016-07-07	2016-07-07	2013-04-14			1181	1181	22.3357			1	65	170	28.2864	1		0			0	0	0	0	2		11.5	370	2013-09-17	157	1	0	0	1
54	2	1964-11-24	2013-05-12						1	1	0	0	5	3	2	1	2013-09-05	2013-09-05	2013-05-11			116	116	48.4608			0	68	215	32.6871	1	36.1	0			0	0	0	0	2		11	345	2013-08-05	85	0
59	1	1954-02-27	2013-06-06						1	1	0	0	3	3	2	1	2013-12-11	2013-12-11	2013-06-06			188	188	59.2728			0	68	175	26.6058	0		0			0	0	0	0	2		10	360	2013-08-30	85	0
60	1	1988-08-26	2013-06-13						1	1	0	0	2	2	4	2	2015-06-07	2015-06-07	2013-06-12			724	724	24.7945			1	67	198	31.0078	0	39.2	0			0	0	0	0	1	4	10	330	2013-07-30	47	0
62	1	1967-01-26	2021-06-02						1	1	0	0	1	2	2	2	2021-07-30	2021-10-28	2021-05-28			58	148	54.3364	2021-05-28		1	66	178	28.7268	0	21.9	0			0	0	0	0	1	3	10	330	2021-06-06	4
64	1	1967-01-26	2021-05-28						1	1	1	0	2	2	1	2	2021-07-31	2021-10-28	2021-05-28			64	153	54.3364	2021-05-28		1	66	178	28.7268	0	21.9	0			0	0	0	0	1	3	11	315	2021-09-02	97
72	2	1968-09-30	2013-06-20	0					1	1	1	0	2	3	2	3	2013-12-02	2013-12-02	2013-06-19		0	165	165	44.7182			0	68	188	28.5822	1		0			0	0	0	0	2		10	380	2013-08-30	71	0
78	1	1960-05-06	2013-07-12	0					1	1	0	0	2	3	2	3	2014-04-03	2013-11-14	2013-07-12	0		265	125	53.1838			1	67	190	29.755	1	49.6	0			0	0	0	0	2		11.5	380	2013-11-05	116	0
81	2	1984-03-16	2013-07-29	0					1	1	1	0	2	3	2	3	2014-04-02	2014-04-02	2013-07-28	0		247	247	29.3667			1	64	320	54.9219	0	38.5	0			0	0	0	0	2		9	320	2013-10-29	92	0
84	2	1977-08-07	2013-08-06	0					1	1	0	0	1	2	1	2	2013-12-26	2013-12-26	2013-08-05	0		142	142	35.9953			1	64	240	41.1914	1	43.6	0			0	0	0	0	2		11	300			1	1	1	0
85	1	1994-12-07	2013-09-01	0					1	1	1	1	2	2	2	2	2018-07-17	2016-07-26	2013-08-31	0		1780	1059	18.7326			1	69	175	25.8402	0	43.8	0			0	0	0	0	1		11	245	2013-10-08	37	1	0	0	1
86	1	1949-09-09	2013-09-05	0					1	0	1	1	5	3	5	1	2015-08-05	2015-08-05	2013-09-04		0	699	699	63.9876			0	69	161	23.7729	1	29.6	1	2	5.5	0	0	0	0	2		9	380	2013-11-30	86	1	0	0	1
87	1	1992-08-15	2013-09-06	0					1	1	1	1	2	2	2	2	2014-09-02	2014-09-02	2013-09-06	0		361	361	21.06			1	70	140	20.0857	1	38.6	0			0	0	0	0	1	1	10	390	2013-12-30	115	1	1	0	0
88	1	1970-08-10	2013-09-11	0					1	0	1	0	2	2	2	2	2014-03-18	2014-03-18	2013-09-10	0		188	188	43.0864			1	66	170	27.4357	0	40.6	0			0	0	0	0	1	2	10	320	2014-02-01	143	0
89	2	1997-06-01	2013-09-15	0					1	1	1	0	3	3	4	3	1014-03-20	2014-03-20	2013-09-14	0		365057	186	16.2878			1	64	188	32.2666	0	32.4	0			0	0	0	0	1	2	10	330	2013-12-17	93	0
90	1	1987-09-05	2013-09-15	0					1	1	1	0	2	3	2	3	2014-03-20	2014-03-20	2013-09-14	0		186	186	26.0265			1	67	251	39.3079	0	41.4	0			0	0	0	0	1	2	11	350	2013-11-10	56	1	1	0	0
92	1	1984-01-03	2013-09-29	0					1	1	0	0	3	2	3	3	2013-12-23	2013-12-23	2013-09-28	0		85	85	29.7363			1	72	185	25.0878	0	40.6	0			0	0	0	0	2		13	380	2013-12-26	88	0
95	2	1957-07-30	2013-10-23	0					1	1	1	0	3	3	3	3	2014-09-02	2014-07-28	2013-10-23	0		314	278	56.2339			0	61	190	35.8963	0		0			0	0	0	0	2		9	285	2014-01-29	98	1	0	0	1
97	1	1985-10-08	2013-10-27	0					1	1	1	0	2	1	2	1	2013-12-19	2013-12-19	2013-10-27	0		53	53	28.0526			2	72	200	27.1219	1		0			0	0	0	0	1	3	12	375			0
98	2	1984-10-11	2013-10-27	0					1	1	0	0	2	3	2	3	2014-02-11	2014-02-11	2013-10-26	0		107	107	29.041			1	65	130	21.6308	0		0			0	0	0	0	2		9	330	2014-01-30	95	0
99	1	1979-10-22	2013-10-30	0					1	1	1	0	2	3	2	3	2014-06-24	2014-06-24	2013-10-29	0		237	237	34.0212			2	66	160	25.8219	1	38.8	0			0	0	0	0	1	2	10	340			1	1	1	0
101	2	1982-01-17	2013-11-07	0					1	1	0	0	5	3	5	3	2014-03-06	2014-03-06	2013-11-06	0		119	119	31.8035			0	64	230	39.4751	0	41.5	0			0	0	0	0	2		10	300	2014-02-15	100	0
103	1	1990-02-03	2013-11-27	0					1	1	1	0	3	1	2	1	2014-09-09	2014-09-09	2013-11-26	0		286	286	23.8116			1	72	225	30.5122	0	44.9	0			0	0	0	0	2		11	360	2014-02-27	92	0
104	2	1963-06-12	2013-12-04	1	1	1	0	1	1	1	1	1	2	2	2	2	2015-06-10	2015-06-10	2013-12-04	1	0	553	553	50.4816			1	70	185	26.5418	0	39.8	0			0	0	0	0	1	3	10	330	2014-02-04	62	1	1	0
107	2	1980-04-01	2013-12-16	0					1	0	1	0	5	3	5	1	2014-07-10	2014-07-10	2013-12-15	0		206	206	33.7064			0	62	215	39.3197	0	34.1	0			0	0	0	0	2		11	285	2014-02-28	74	0
108	1	1991-09-30	2013-12-22	0					1	1	0	0	3	2	2	2	2014-03-18	2014-03-18	2013-12-22	0		86	86	22.2292			1	66	140	22.5941	0	39.3	0			0	0	0	0	2		11	375	2014-02-25	65	0
113	1	1977-04-13	2014-02-02	1	1	1	0	1	1	1	1	1	3	3	1	2	2016-07-14	2016-07-14	2014-02-01	1	0	893	893	36.8057			1	71	190	26.4967	1	35.1	0			0	0	0	0	1	2	9.5	330			1	0	0	1
114	1	1971-03-18	2014-02-14	0					1	1	1	0	3	2	2	1	2014-12-02	2014-12-02	2014-02-13	0		291	291	42.9112			1	73	182	24.0094	1	41	0			0	0	0	0	2		11	405	2014-07-01	137	0
118	1	1991-03-03	2014-03-16	0					1	1	0	0	3	3	3	3	2014-06-17	2014-06-17	2014-03-16	0		93	93	23.0366			1	75	220	27.4951	1	34.5	0			0	0	0	0	1	2	10	460	2014-06-17	93	0
120	2	1993-09-23	2014-03-24	0					1	0	0	1	2	3	2	3	2015-07-07	2015-07-07	2014-03-23	0		470	470	20.496			1	62	175	32.0044	0	35.3	0			0	0	0	0	2		10	330			0
121	2	1953-09-29	2014-03-25	0					1	1	1	1	2	2	2	2	2017-01-18	2017-01-18	2014-03-21	0		1030	1030	60.4748	2014-03-21		1	68	187	28.4301	1	35.8	0			0	0	0	0	1	3	11	390			1	1	1	0
122	2	1935-04-28	2014-03-28	0					1	1	1	0	5	3	5	1	2014-10-29	2014-10-29	2014-03-27	0		215	215	78.9146			0	66	130	20.9803	1	39.6	0			0	0	1	0	2		13	345	2014-08-06	131	1	1	1	0
123	1	1978-04-04	2014-03-31	0					1	0	1	1	2	3	2	3	2016-02-09	2016-02-09	2014-03-30	0		680	680	35.9869			1	71	150	20.9185	1	41	0			0	0	0	0	1	1	12	390			0
124	1	1978-10-22	2014-04-06	0					1	1	0	0	2	3	2	3	2014-07-22	2014-07-22	2014-04-05	0		107	107	35.4532			0	69	150	22.1487	0	38.8	0			0	0	0	0	2		10	360	2014-07-22	107	0
125	2	1997-05-10	2014-04-06	0					1	1	0	0	3	3	3	3	2014-07-01	2014-07-01	2014-04-06	0		86	86	16.9066			1	64	236	40.5049	0	35.9	0			0	0	0	0	1	2	10	340	2014-07-01	86	0
127	1	1976-10-02	2014-04-13	0					1	0	1	1	2	1	2	1	2016-05-27	2016-05-27	2014-04-12	0		775	775	37.5258			2	65	172	28.6192	1	37.1	0			0	0	0	0	1	2	10	315	2014-08-21	130	0
130	1	1980-07-30	2014-05-02	0					1	1	0	0	3	3	3	1	2014-10-22	2014-10-22	2014-05-01	0		173	173	33.7529			1	71	185	25.7994	0		0			0	0	0	0	2		12.5	380	2014-08-15	105	0
134	2	1972-05-10	2014-05-17	0					1	1	0	0	1	2	2	1	2014-09-16	2014-09-16	2014-05-16	0		122	122	42.0159			1	170	67	1.62979	1	36	0			0	0	0	0	2		9	315	2014-09-16	122	0
135	1	1986-02-02	2014-05-17	0					1	1	0	0	2	1	2	1	2014-10-28	2014-10-28	2014-05-17			164	164	28.2852	2014-07-17		1	160	72	1.97719	1	32.9	0			0	0	0	0	1	3			2014-09-10	116	0
136	1	1943-07-20	2014-05-29	0					1	1	0	0	5	3	1	2	2014-09-10	2014-09-10	2014-05-28	0		104	104	70.857			1	75	250	31.2444	1	39.9	1	2	7.6	0	0	0	0	2		11	390	2014-09-10	104	0
137	1	1964-01-14	2014-06-01	0					1	1	0	0	2	3	2	3	2014-09-16	2014-09-16	2014-05-31	0		107	107	50.3774			0	67	160	25.0568	1	43.9	0			0	0	0	0	2		11	420	2014-08-17	77	0
138	2	1993-12-15	2014-06-24	0					1	1	0	0	2	2	2	2	2014-12-04	2014-12-04	2014-06-24	0		163	163	20.5232			1	66	220	35.5051	1	40.3	0			0	0	0	0	1	1	10	315	2014-12-04	163
139	1	1947-09-21	2014-07-02	0					1	1	1	0	2	3	2	3	2015-04-30	2015-04-30	2014-07-01	0		302	302	66.7776			1	71	211	29.4253	1	38.6	0			0	0	0	0	2		11	360	2014-11-14	135	0
141	2	1953-11-20	2014-07-15	0					1	1	1	1	2	3	2	3	2016-07-20	2016-07-20	2014-07-12	1	0	736	736	60.6418	2014-07-12		1	64	220	37.7588	0	34.3	0			0	0	0	0	1	4	8	285	2015-01-07	176	0
145	1	1963-12-22	2014-08-03	0					1	1	0	0	2	3	2	1	2014-11-20	2014-11-20	2014-08-02	0		109	109	50.6128			0	69	190	28.055	1	51	1	2	9.4	0	0	0	0	2		13	445	2014-12-20	139	0
146	1	1984-02-05	2014-08-05	0					1	1	1	1	2	1	2	1	2018-03-20	2018-03-20	2014-08-04	0		1323	1323	30.4947			1	72	293	39.7336	0		0			0	0	0	0	2		10	345	2014-10-29	85	1	0	0	1
147	1	1949-03-10	2014-08-07	0					1	1	0	0	2	1	2	1	2014-11-19	2014-11-19	2014-08-06	0		104	104	65.4085			1	64	164	28.1475	0	31.4	0			0	0	0	0	2		10	315	2014-11-21	106	0
153	2	1988-03-08	2014-09-02	0					1	1	0	0	1	2	2	2	2015-01-15	2015-01-15	2014-09-01	0		135	135	26.4837			1	63	118	20.9005	1	38.2	0			0	0	0	0	1	2	10	315	2014-12-15	104	0
155	1	1971-09-15	2014-09-26	0					1	1	0	0	2	1	2	3	2015-01-06	2015-01-06	2014-09-26	0		102	102	43.0317			0	66	150	24.208	1	40.6	0			0	0	0	0	2		10	330	2015-01-06	102	1	0	0	0
156	2	1953-05-31	2014-09-26	0					1	1	1	1	2	2	2	2	2015-09-21	2015-09-21	2014-09-25	0		360	360	61.3209			0	67	103	16.1303	0	40.3	0			0	0	0	1	1	2	10	345	2014-12-22	87	0
157	2	1996-09-10	2014-10-01	0					1	1	1	0	2	2	2	2	2015-08-03	2015-08-03	2014-09-30	0		306	306	18.0538			1	64	244	41.8779	0	39.3	0			0	0	0	0	2		10	345	2015-01-23	114	0
158	1	1960-08-20	2014-10-01	0					1	1	0	0	2	3	2	2	2015-02-16	2015-02-16	2014-09-30	0		138	138	54.112			1	70	185	26.5418	1	44.4	0			0	0	0	0	2		10	360	2015-01-16	107	0
159	2	1986-08-27	2014-10-13	0					1	1	1	1	4	3	1	2	2021-03-11	2021-03-11	2014-09-25	0		2341	2341	28.08			1	62	250	45.7206	1	37.7	0			0	0	0	0	2		10	335	2015-02-09	119	1	0	0	1
160	1	1983-02-04	2014-10-05	1	3	0	0	0	1	1	0	1	2	1	2	1	2015-01-20	2015-01-20	2014-10-05	0		107	107	31.6665			1	72	180	24.4097	1	44.5	0			0	0	0	0	1	2	13	400	2014-12-30	86	0
165	1	1969-08-07	2014-10-24	1	2	0	0	0	1	1	1	0	2	2	1	1	2015-09-24	2015-09-21	2014-10-22	1	0	335	332	45.2083	2014-10-23		1	68	185	28.1261	1	31.9	0			0	0	0	0	1	4	10	350	2015-04-27	185	1	0	0	1
167	2	1993-12-11	2014-11-02	0					1	1	1	0	2	2	2	2	2015-06-22	2015-06-22	2014-11-02	0		232	232	20.8929			1	65	122	20.2996	0		0			0	0	0	0	2		10	345	2015-03-16	134	0
171	2	1989-01-28	2014-12-05	0					1	1	1	1	2	2	2	2	2021-08-26	2021-08-26	2014-12-02			2456	2456	25.8431	2014-12-03		1	66	160	25.8219	0	36.7	0			0	0	0	0	1	2	10	350	2015-03-17	102	1	1	1
175	1	1977-05-05	2015-01-01	0					1	1	0	0	5	3	2	3	2015-05-14	2015-05-14	2015-01-01	0		133	133	37.66			0	70	177	25.3941	0	45.5	0			0	0	0	0	2		11.5	360	2015-03-19	77	0
176	1	1956-04-24	2015-01-02	1	2	0	1	0	1	1	1	0	1	2	2	2	2015-07-07	2015-07-07	2015-01-01	0		186	186	58.6898			1	69	209	30.8605	1		0			0	0	0	0	2		11	370	2015-04-16	104	0
178	2	1987-04-07	2015-01-25	0					1	1	1	0	5	3	2	3	2015-08-06	2015-08-06	2015-01-24	0		193	193	27.8008			1	66	172	27.7585	1	34	0			0	0	0	0	2		10	330	2015-05-15	110	0
179	1	1987-01-24	2015-01-28	1	1	1	0	1	1	1	1	1	2	3	2	3	2021-07-27	2021-07-27	2015-01-25	1	0	2372	2372	28.0033	2015-01-25	2015-01-29	2	71	130	18.1293	1	40.5	0			0	0	0	0	1	4	11	375			1	0	0	1
181	2	1975-01-09	2015-02-26	0					1	1	1	0	2	2	1	2	2015-08-30	2015-08-30	2015-02-24	0		185	185	40.1268	2015-02-24		1	65	190	31.6142	1	26	0			0	0	0	0	1	3	9	300	2015-06-25	119	0
185	1	1982-09-09	2015-03-18	0					1	1	1	1	2	2	2	2	2017-04-19	2017-04-19	2015-03-16	0		763	763	32.5154			1	66	151	24.3694	0	35.7	0			0	0	0	0	1	3	11	360			1	0	0	1
187	1	1985-03-06	2015-03-31	1	3	0	0	0	1	0	1	1	2	2	1	2	2017-03-27	2017-03-27	2015-03-26	0		727	727	30.0539	2015-03-27	2015-04-01	1	66	208	33.5684	0	39.1	0			0	0	0	0	1	4	10	330	2015-07-15	106	1	1	1
189	1	1964-10-14	2015-04-06	0					1	1	0	0	2	2	1	2	2015-07-09	2015-07-09	2015-04-05	0		94	94	50.4733			1	73	182	24.0094	1	33.3	0			0	0	0	0	1	2	11	375			0
190	1	1989-03-09	2015-04-07	0					1	1	1	1	2	1	1	2	2017-05-15	2017-05-15	2015-04-03	0		769	769	26.0675			1	66	206	33.2456	1	37.8	0			0	0	0	0	2		10	360	2015-08-01	116	0
192	2	1975-07-14	2015-04-20	1	1	1	0	1	1	1	1	0	2	3	2	3	2016-06-22	2016-06-22	2015-04-14	1	0	429	429	39.7517	2015-04-16		1	68	325	49.4107	1	41.1	1	2		0	0	1	0	1	3	10	300			1	1	1	0
194	1	1964-07-15	2015-05-02	0					1	1	0	0	2	3	1	2	2015-08-06	2015-08-06	2015-04-30		0	96	96	50.7909			0	58	147	30.7197	0	35.6	0			0	0	0	0	2		9	325	2015-07-30	89	0
196	1	1944-10-06	2015-05-06	0					1	1	0	0	5	2	5	1	2015-10-15	2015-10-15	2015-05-04	0		162	162	70.575			1	66	302	48.7388	1	39.5	1	2	8.1	0	0	0	0	2		10	350	2015-09-01	118	0
197	1	1996-06-02	2015-05-09	0					1	1	1	0	2	3	2	3	2016-01-08	2016-01-08	2015-05-08	0		244	244	18.9299			1	67	142	22.2379	0	44	0			0	0	0	0	1	2	10	330	2015-07-27	79	0
198	2	1976-10-16	2015-05-11	0					1	1	0	0	4	3	4	3	2015-10-05	2015-08-27	2015-05-10	0		147	108	38.5634			1	69	238	35.1426	1	38.6	0			0	0	0	1	1	3	10	375			0
199	1	1993-02-25	2015-05-13	1	2	1	0	0	1	1	1	1	2	2	2	2	2017-06-16	2017-06-16	2015-05-13	0		765	765	22.2098	2015-05-13	2015-05-26	1	70	300	43.0408	1	37.2	0			0	0	0	0	1	4	11	405			1	1	0	0
201	1	1985-10-29	2015-05-22	0					1	1	0	0	2	2	2	2	2015-08-27	2015-08-27	2015-05-18	1	0	97	97	29.5501			1	73	155	20.4476	0	34.5	1	1	6.9	0	0	0	0	1	2	10	360			0
202	1	1995-10-11	2015-06-03	0					1	1	1	0	2	3	2	3	2015-12-15	2015-12-15	2015-06-03	0		195	195	19.6445	2015-06-03		1	69	190	28.055	1	45.8	0			0	0	0	0	1	2	10	360			1	1	1
204	2	1970-08-08	2015-06-09	0					1	1	0	0	2	3	1	2	2015-10-29	2015-10-29	2015-06-04	0		142	142	44.8223	2015-06-05		1	62	120	21.9459	1	39.3	0			0	0	0	0	1	3	9	345			0
205	1	1963-09-13	2015-06-11	0					1	1	1	0	2	2	2	1	2017-03-27	2017-03-27	2015-06-10	0		655	655	51.741			1	69	336	49.6131	0	47.8	0			0	0	0	0	2		11	360	2015-10-19	130	0
207	1	1953-08-13	2015-07-02	0					1	1	1	1	2	3	1	2	2020-06-13	2020-06-13	2020-06-13	0		1808	1808	66.835			1	75	205	25.6204	1	42.8	0			0	0	0	0	1	2	12	410	2015-10-14	104	0
208	2	1960-01-17	2015-07-05	0					1	1	1	1	2	3	2	3	2015-11-17	2015-11-17	2015-07-01	0		135	135	55.4535			1	65	160	26.6225	1	32	0			0	0	0	0	1	3	11	315			0
209	2	1963-08-03	2015-07-06	0					1	1	1	1	3	2	3	2	2015-10-29	2015-10-29	2015-07-03	0		115	115	51.9162			1	62	154	28.1639	1	30.5	0			0	0	0	0	2		11	315	2015-10-29	115	0
210	1	1986-12-20	2015-07-10	1	3	0	0	0	1	1	1	1	2	3	5	3	2019-10-11	2019-10-11	2015-07-09	0		1554	1554	28.5508			2	73	250	32.9799	1	34.5	0			0	0	0	0	1	2	12	390	2015-12-15	158	1	1	1
213	1	1997-08-29	2015-07-26	0					1	1	1	1	2	2	2	2	2016-09-22	2016-09-22	2015-07-25	0		424	424	17.9032		2015-07-30	1	76	260	31.6447	1	43.7	0			0	0	0	0	1	4	12	405			1	1	1
214	1	1990-02-22	2015-07-29	0					1	1	0	0	3	3	3	3	2016-01-20	2015-12-31	2015-07-29			175	155	25.4296			1	66	260	41.9605	0	47.1	0			0	0	0	0	2		8	315	2015-11-17	111	0
217	2	1994-09-30	2015-08-20	1	2	0	0	1	1	1	1	1	2	2	2	2	2017-04-05	2017-04-05	2015-08-13	1	0	594	594	20.8683	2015-08-13	2015-08-20	1	68	300	45.6099	0	37	0			0	0	1	0	1	4	11	380	2016-02-03	167	1	0	0	0
220	1	1990-08-20	2015-09-04	1	2	1	0	0	1	1	1	1	2	3	2	3	2017-11-25	2017-11-25	2015-09-02	0		813	813	25.0354	2015-09-02		1	73	180	23.7455	1	29.4	0			0	0	0	0	1	3	9	370			0
230	1	1957-12-04	2021-03-31						1	1	0	0	1	3	1	3	2021-09-02	2021-09-02	2021-03-30	0	0	155	155	63.3195	2021-03-31		0	70	150	21.5204	0	35.4	0			0	0	0	0	1	3	10	345	2021-05-13	43	0
236	1	1970-12-23	2021-03-14						1	1	0	0	2	3	2	3	2021-08-12	2021-08-12	2021-03-13	0	0	151	151	50.2214	2021-03-14		0	74	236	30.2973	0	35.2	0			0	0	0	0	1	3	11	275	2021-03-14	0	0
240	1	1964-07-02	2021-03-02						1	1	0	0	2	3	5	3	2021-07-09	2021-07-09	2021-03-01	0	0	129	129	56.6638	2021-03-02		1	68	147	22.3488	1	34.1	0			0	0	0	0	2		10	315	2021-06-11	101	1	0	0	0
243	1	1966-12-06	2021-02-17						1	1	0	0	2	3	2	1	2021-05-20	2021-05-20	2021-02-17	0	0	92	92	54.2023	2021-02-17		0	70	196	28.12	0	40	0			0	0	0	0	2		10	315	2021-05-20	92	0
244	1	1949-07-12	2021-02-17						1	1	0	0	5	3	3	3	2021-05-27	2021-05-27	2021-02-16			99	99	71.6019	2021-02-17		0	72	175	23.7317	0		0			0	0	0	0	2		11	345	2021-05-27	99	0
245	1	1960-09-29	2021-02-13						1	1	0	0	2	3	1	3	2021-06-14	2021-06-14	2021-02-12	0	0	121	121	60.3737	2021-02-13		1	69	190	28.055	0	34.7	0			0	0	0	0	1	1	10	360	2021-04-13	59	0
246	1	1985-05-16	2021-01-31						1	1	0	0	4	2	4	2	2021-07-15	2021-07-15	2021-01-30	0	0	165	165	35.7106	2021-01-31		1	63	195	34.5389	0	44.4	0			0	0	0	0	1		10	300	2021-01-31	0	1	0	0	0
247	1	1999-08-03	2021-01-27						1	1	0	0	2	3	2	3	2021-05-20	2021-05-20	2021-01-26	0	0	113	113	21.4845	2021-01-27		0	73	225	29.6819	0	45.2	0			0	0	0	0	2		10	375	2021-01-27	0	0
248	2	1999-07-07	2021-01-23						1	1	1	0	1	3	1	3	2021-09-23	2021-09-23	2021-01-22	0	0	243	243	21.5474	2021-01-23		1	62	100	18.2882	0	24.9	0			0	0	0	0	1	3	9	330	2021-05-06	103	1	0	0	0
255	1	1987-06-22	2015-09-05	1	3	0	0	0	1	1	1	1	2	2	2	2	2018-04-28	2018-04-28	2015-09-04	0		966	966	28.2032	2015-09-05		2	71	202	28.1702	1	38.3	0			0	0	0	0	1	4	11	360	2015-10-20	45
257	1	1971-07-27	2020-12-26						1	1	1	0	2	3	2	3	2021-09-09	2021-09-09	2020-12-25	0	0	257	257	49.4166	2020-12-26		2	72	192	26.037	0	28.6	1	2	11.5	0	0	0	0	1	3	10	400	2021-07-29	215	1	1	1
260	1	1948-10-20	2020-12-17						1	1	0	0	1	2	1	1	2021-03-25	2021-03-25	2020-12-01			98	98	72.1165	2021-12-05		1	71	125	17.4321	1	25.7	0			0	0	0	0	1	3	11	360	2020-12-17	0	0
263	1	2001-01-18	2020-12-11						1	1	0	0	2	2	2	2	2021-04-19	2021-04-19	2020-12-11			129	129	19.8964	2020-12-11		2	73	255	33.6395	0	43.5	0			0	0	0	0	1	3	10	360	2020-12-11	0	0
265	1	1997-05-11	2020-12-07						1	1	0	0	2	2	2	3	2021-03-05	2021-03-05	2020-12-04			88	88	23.568	2021-12-05		1	71	235	32.7723	1	39.9	0			0	0	0	0	2		10	340	2021-02-12	67	0
267	1	1982-09-19	2020-11-29						1	1	1	0	2	2	2	2	2021-06-11	2021-06-11	2020-11-29			194	194	38.1967	2020-11-29		1	76	185	22.5164	1	38.8	1	2	12.5	0	0	0	0	2		10	405	2021-02-26	89	0
268	2	1964-11-06	2020-11-25						1	1	1	0	2	3	2	3	2021-08-19	2021-08-19	2020-11-24			267	267	56.0504	2020-11-25		0	67	200	31.321	1	35.6	0			0	0	0	0	1	2	10	330	2020-11-25	0	0
269	2	1974-07-10	2020-11-25						1	1	1	0	2	3	2	3	2021-08-05	2021-08-05	2020-11-24			253	253	46.3775	2021-11-25		0	71	289	40.3029	0	43.3	0			0	1	0	0	1	3	10	360	2020-11-25	0	1	1	1
270	1	1974-12-05	2020-11-23						1	1	1	0	2	2	2	1	2021-09-30	2021-09-30	2020-11-23			311	311	45.9695	2020-11-23		1	72	187	25.359	0	38.3	0			0	0	0	0	1	3	10	375	2020-11-27	4	0
273	1	1959-11-23	2020-11-06						1	1	1	1	2	1	2	1	2022-10-06	2022-10-06	2020-11-04			699	699	60.9513	2020-11-06		0	73	258	34.0353	0	38.4	1	2	12.2	0	0	0	0	2		10	380	2020-11-06	0	1	1	1
274	1	1988-08-11	2020-10-27						1	1	1	0	2	2	2	3	2021-09-15	2021-09-15	2020-10-26			323	323	32.2087	2020-10-27	2021-06-03	1	68	240	36.4879	0	43.4	0			0	0	0	0	1	3	10	345	2021-09-15	323	1	1	1
277	1	1985-03-24	2020-10-17						1	1	1	0	2	3	2	3	2021-08-23	2021-08-06	2020-10-16			310	293	35.5653	2020-10-17		2	68	154	23.4131	1	41.5	0			0	0	0	0	1	3	11	360	2020-11-03	17	1	1	1
278	1	1976-11-09	2020-10-16						1	1	1	0	2	3	2	3	2021-09-13	2021-09-13	2020-10-16			332	332	43.9351	2020-10-16		1	69	213	31.4512	1	38.8	0			0	0	0	0	1	3	10	315	2020-10-17	1	1	0	0	1
288	2	1989-04-24	2020-09-28						1	1	0	0	2	3	2	3	2021-01-22	2021-01-22	2020-09-27			116	116	31.4284	2020-09-28		0	67	220	34.4531	1	38.6	0			0	0	0	0	2		11	375	2021-01-22	116	0
292	2	2001-09-10	2020-09-05						1	1	0	0	2	3	2	3	2021-10-26	2020-12-17	2020-09-05			416	103	18.9874	2020-09-05		1	67	280	43.8494	1	36.7	0			0	0	0	0	2		10	345	2020-12-17	103	0
293	2	1996-02-21	2020-08-29						1	1	1	0	2	2	2	2	2021-04-07	2021-05-22	2020-08-28			221	266	24.5178	2020-08-29		2	69	172	25.3972	1	30	0			0	0	0	0	1	3	10	330	2020-08-29	0	1	1	1
294	1	1971-03-12	2020-08-27						1	1	1	1	2	3	2	1	2021-08-12	2021-08-12	2020-08-26			350	350	49.4602	2020-08-27		1	67	173	27.0927	1	36.6	0			0	0	0	0	1	3	9	315			1	0	0	1
295	2	1985-07-25	2020-08-24						1	1	1	0	5	3	5	3	2021-04-16	2021-04-16	2020-08-22			235	235	35.0781	2020-08-24		0	64	158	27.1177	1	40.9	0			0	0	0	0	2		9	360	2020-08-24	0	0
296	2	1994-12-26	2020-08-23						1	1	1	0	2	2	1	2	2021-07-07	2021-07-07	2020-08-22			318	318	25.6568	2020-08-23	2020-08-26	1	66	200	32.2773	1	35.8	0			0	0	0	0	1	3	9	340	2020-08-23	0	0
298	1	1982-05-03	2020-08-19						1	1	1	0	2	2	2	1	2021-05-21	2021-05-21	2020-08-10			275	275	38.2732	2020-08-10	2020-08-20	1	69	170	25.1019	1	38.6	0			0	0	0	0	1	4			2020-10-28	70	1	0	0	0
300	1	1960-03-28	2020-08-13						1	1	0	0	1	3	1	3	2021-04-14	2021-02-04	2020-08-13			244	175	60.3789	2020-08-13	2020-08-20	1	71	123	17.1531	1	33.2	0			0	0	0	0	1	3	10	345	2020-10-22	70	1	0	0	0
301	1	1982-09-25	2020-08-03						1	1	0	0	5	3	5	3	2020-11-13	2020-11-13	2020-08-02			102	102	37.8543	2020-08-03		0	69	159	23.4776	1	41.9	0			0	0	0	0	2		9	330	2020-09-18	46	0
303	2	1985-10-22	2020-07-26						1	1	1	0	2	1	2	2	2021-06-17	2021-06-17	2020-07-26			326	326	34.7605	2020-07-26		1	61	150	28.3392	1	41.8	0			0	0	0	0	1	3	9	285	2020-10-29	95	0
304	2	1954-08-31	2020-07-26						1	1	1	0	2	3	2	3	2021-07-08	2021-07-08	2020-07-25			347	347	65.9014	2020-07-26		0	65	168	27.9536	0	33.7	1	2	10.9	0	0	0	0	2		10	315	2020-09-11	47	1	0	0	0
307	1	2003-10-25	2020-07-20						1	1	1	1	2	2	2	3	2021-10-04	2021-02-04	2020-07-18			441	199	16.7313	2020-07-19		1	65	127	21.1316	0	37.8	0			0	0	0	0	2		8	330	2020-09-24	66	1	0	0	0
311	1	1953-08-28	2020-07-12						1	1	1	0	2	1	2	1	2021-01-14	2021-01-14	2020-07-11			186	186	66.8706	2020-07-12		1	71	224	31.2382	1	35.4	0			0	0	0	0	1	2	10	360	2020-08-27	46	0
313	1	1954-05-26	2020-07-07	0					1	1	0	0	2	3	2	3	2020-10-28	2020-10-28	2020-07-06			113	113	66.115	2020-07-07		1	73	220	29.0223	1	41.2	1	2	13.6	0	0	0	0	1	3	11	360	2020-10-28	113	1	0	0	0
314	1	1978-02-21	2020-07-04	0					1	1	1	0	2	3	2	2	2021-04-28	2021-03-04	2021-07-04			298	243	43.3656	2020-07-04	2020-07-13	1	73	193	25.4605	1	38.7	0			0	0	0	0	1	3	11	375	2020-07-31	27	1	0	0	0
318	1	2002-07-01	2020-06-27	0					1	1	0	0	3	2	2	2	2020-10-12	2020-10-12	2020-06-26	0	0	107	107	17.988	2020-06-27		1	75	200	24.9956	0	37.1	0			0	0	0	0	1	3	10	390	2020-06-27	0	0
319	1	1950-02-08	2020-06-26	1	3	1	1	1	1	1	0	0	2	2	2	1	2020-12-07	2020-12-07	2020-06-23	1	1	164	164	70.3723	2020-06-26		1	66	172	27.7585	0	35.4	1	2	11.2	0	0	0	0	2		10	330	2020-09-14	80	0
320	1	2001-03-30	2020-06-25	0					1	1	0	0	5	3	5	1	2020-10-14	2020-10-14	2020-06-23	0	0	111	111	19.2337	2020-06-25		0	71	186	25.9389	0	40.4	0			0	0	0	0	2		10	375	2020-06-25	0	0
321	1	1984-01-16	2020-06-24	1	1	0	1	0	1	1	1	1	2	2	2	2	2021-11-05	2020-09-21	2020-06-11			499	89	36.4031	2020-06-11	2020-06-25	1	69	135	19.9338	1	37.8	0			0	0	0	0	1	4	11	360	2020-06-25	1	0
322	2	1991-10-06	2020-06-22	0					1	1	0	0	2	3	2	3	2020-11-06	2020-11-06	2020-06-21	0	0	137	137	28.7097	2020-06-22		0	69	245	36.1762	1	36.9	0			0	0	0	0	2		10	345	2020-09-01	71	0
323	2	1994-12-18	2020-06-15	0					1	1	1	0	5	3	5	3	2020-07-30	2021-04-05	2020-06-01	0	0	45	294	25.4542	2021-06-02		1	68	136	20.6765	1	39.5	0			0	0	0	0	2		10	345	2020-07-09	24	0
326	1	1983-12-19	2020-06-07	0					1	1	1	0	2	3	2	3	2021-01-06	2021-01-06	2020-06-07	0	0	213	213	36.4688	2020-06-07	2020-11-06	2	67	193	30.2248	0	36	0			0	0	0	0	1	3	10	330	2020-06-07	0	1	1	1	0
330	1	1992-04-29	2020-06-01	0					1	1	0	0	2	3	2	3	2020-09-17	2020-09-17	2020-06-01	0	0	108	108	28.0909	2020-06-01		1	72	172	23.3248	1	44.1	0			0	0	0	0	1	3	11	375	2020-09-17	108	0
331	2	1970-09-27	2020-06-01	0					1	1	1	1	1	3	4	3	2021-10-14	2021-10-14	2020-05-31	1	0	500	500	49.6766	2020-06-01		1	66	208	33.5684	1	38.3	0				0	0	0	2		10	330	2020-07-30	59	0
334	1	1969-04-30	2020-05-26	1	1	1	0	0	1	1	1	1	2	2	1	3	2021-10-27	2020-12-04	2020-05-17	1	0	519	192	51.0483	2020-05-20		1	71	236	32.9117	0	35.1	0			0	0	0	0	2		11	360	2020-08-27	93	1	0	0	0
336	1	1971-01-26	2020-05-26	0					1	1	1	0	2	3	5	1	2020-12-09	2020-12-09	2020-05-25	0	0	197	197	49.3288	2020-05-26		0	68	197	29.9505	0	46	0			0	0	0	0	2		10	345	2020-05-26	0	0
338	2	1969-11-04	2020-05-19	0					1	1	1	1	2	3	2	3	2021-11-03	2021-11-02	2020-05-19	0	0	533	532	50.5389	2020-05-19		0	69	142	20.9674	1	38.8	0			0	0	0	0	2		12	345	2021-02-10	267	1	0	0	1
339	1	1999-07-23	2020-05-15	0					1	1	0	0	2	2	4	2	2020-10-26	2020-10-26	2020-05-12	0	0	164	164	20.8054	2020-05-14		1	68	150	22.8049	0	38.6	0			0	0	0	0	2		10	345	2020-05-15	0	0
341	1	1979-09-13	2020-05-08	1		1	0	0	1	1	0	0	2	1	2	3	2020-07-31	2020-08-14	2020-05-07		0	84	98	40.6497	2020-05-08		1	67	162	25.37	1	38.4	0			0	0	0	0	1	3	10	375	2020-08-14	98	0
342	1	2006-08-28	2020-04-28	0					1	1	1	0	5	2	5	2	2021-01-06	2021-02-09	2020-04-28			253	287	13.6676	2020-04-28		1	63	153	27.0998	0	38.1	0			0	0	0	0	1	1	10	300	2020-07-24	87	1	0	0	1
343	2	1989-06-24	2020-04-26	0					1	1	1	1	2	3	1	3	2021-07-21	2021-07-21	2020-04-25	0	0	451	451	30.837	2020-04-26		1	59	187	37.7653	0	40.5	0			0	0	0	0	1	2	9	285	2020-06-17	52	1	0	0	1
346	2	1982-10-09	2020-04-20	1	3	0	0	0	1	1	0	0	2	2	2	2	2020-11-02	2020-10-13	2020-04-18	0	0	196	176	37.5258	2020-04-20		1	59	160	32.3126	0	36.2	0			0	0	0	0	2		10	300	2020-04-22	2	0
354	1	1982-01-03	2020-03-31	0					1	1	1	1	5	3	5	3	2021-04-07	2021-04-07	2020-03-31	0	0	372	372	38.2402	2020-03-31		0	71	240	33.4695	0	42.3	0			0	0	0	0	2		10	375	2020-03-31	0	0
355	2	1964-10-05	2020-03-27	0					1	1	1	0	2	3	2	3	2020-10-05	2020-10-05	2020-03-26	0	0	192	192	55.4727	2020-03-27		0	63	201	35.6017	0	11.4	1	2	35.2	0	0	0	0	2		10	330	2020-06-29	94	0
356	1	1984-02-15	2020-03-24	0					1	1	1	1	2	3	1	2	2021-06-28	2021-06-21	2020-03-24	1	1	461	454	36.1047	2020-03-24		1	72	149	20.2058	1	35.1	0			0	0	0	0	1	1	9	345	2020-03-24	0	0
359	2	1999-09-19	2020-03-22	1		1	1	1	1	1	1	0	3	3	3	3	2020-11-18	2020-11-18	2020-03-19			241	241	20.4987	2020-03-19		1	73	210	27.7031	0	39.6	0			0	0	0	0	1	4	10	375	2020-06-03	73	0
366	1	1953-04-14	2020-03-12	0					1	1	1	0	3	3	3	3	2020-10-08	2020-10-08	2020-03-11	0	0	210	210	66.9089	2020-03-12		0	67	164	25.6832	0	29.6	1	2	9.2	1	1	0	0	2		10	345	2020-05-12	61	0
368	2	1988-09-18	2020-03-07	0					1	1	0	0	2	2	2	2	2020-08-04	2020-08-04	2020-03-06	0	0	150	150	31.4641	2020-03-07		1	63	142	25.1514	0	40.8	0			0	0	0	0	2		9	285	2020-03-07	0	0
369	2	1935-11-04	2020-03-06	0					1	0	1	0	2	1	2	1	2020-11-02	2020-11-02	2020-03-03	0	0	241	241	84.3303	2020-03-06		0	64	125	21.4539	0	36.7	0			0	0	1	0	2		9	315	2020-03-09	3	0
371	2	1990-11-14	2020-02-23	0					1	1	0	0	2	3	2	3	2020-10-23	2020-06-16	2020-02-15	0	0	243	114	29.2545	2020-02-16		1	67	250	39.1513	0	36.9	0			0	0	0	0	2		11	345	2020-06-29	127	1	0	0	0
374	1	1988-06-05	2020-02-07	0					1	1	1	0	3	3	3	3	2020-09-14	2020-09-14	2020-02-06	0	0	220	220	31.6722	2020-02-07		1	74	209	26.8311	0	41.3	0			0	0	0	0	1	3	10	390	2020-02-07	0	0
376	2	1972-10-30	2020-01-31						1	1	1	0	3	3	3	3	2021-09-13	2020-09-28	2020-01-30	0	0	591	241	47.2508	2020-01-31		1	64	171	29.3489	0	42.9	0			0	0	0	1	2		10	345	2020-06-01	122	0
377	1	1977-02-18	2020-01-27	0					1	1	1	1	2	1	2	1	2021-07-15	2021-03-09	2020-01-26	0	0	535	407	42.9359	2020-01-27	2020-01-28	1	67	152	23.804	0	40.3	0			0	0	0	0	1	4			2020-05-19	113	1	0	0	0
378	2	1935-08-04	2020-01-24	0					1	1	1	0	5	3	2	3	2020-09-28	2020-09-28	2020-01-24	0	0	248	248	84.4755	2020-01-24		0	63	145	25.6828	0	32	0			0	0	1	0	2		10	340	2020-03-06	42	0
393	1	1966-06-30	2019-11-12	0					1	1	0	0	2	1	2	1	2020-03-01	2020-02-19	2019-11-03	0	0	110	99	53.3454	2019-11-06		1	72	240	32.5463	0	33.2	0			0	0	0	0	1	3	11	375	2020-02-20	100	1	0	0	0
394	1	1965-06-21	2019-11-05	0					1	1	1	0	2	3	2	3	2020-02-03	2020-05-08	2019-11-04	0	0	90	185	54.3722	2019-11-05		0	66	161	25.9832	1	46.1	0			0	0	0	0	2		10	360	2020-01-31	87	0
397	2	1970-12-19	2019-11-02	0					1	1	1	0	2	2	5	1	2020-05-01	2020-05-01	2019-11-01	0	0	181	181	48.8688	2019-11-02		2	65	123	20.466	0	41.4	0			0	0	0	0	1	1	10	345	2020-02-04	94	0
398	1	1957-08-12	2019-10-28	0					1	1	0	0	1	2	1	3	2020-02-13	2020-02-13	2019-10-27	0	0	108	108	62.208	2019-10-28	2019-11-01	1	69	219	32.3371	0	29.6	1	2	9.3	0	0	0	0	1	4	10	375	2019-10-28	0	1	0	0	0
400	2	1986-10-27	2019-10-26	0					1	1	1	0	1	2	1	2	2020-06-16	2020-06-16	2020-10-26	0	0	234	234	33.9992	2019-10-26		0	66	215	34.6981	0	42.7	0			0	0	0	0	1	3	9	345	2020-01-09	75	0
401	2	1972-03-28	2019-10-09	0					1	1	1	1	2	3	2	3	2020-12-15	2020-12-15	2019-10-08	0	0	433	433	47.53	2019-10-09		1	65	186	30.9486	0	35.1	0			0	0	0	0	2		10	360	2019-10-10	1	0
402	2	1991-06-10	2019-10-03	0					1	1	0	0	3	2	2	2	2020-02-05	2020-02-05	2019-09-28	0	0	125	125	28.3017	2019-09-29		0	62	243	44.4404	0	38.5	0			0	0	0	0	1	2	10	330	2019-12-09	67	1	1	1
404	1	1951-11-19	2019-09-27	0					1	1	1	0	2	3	5	1	2020-09-09	2020-09-08	2019-09-27	1	0	348	347	67.8562	2019-09-27		0	70	237	34.0022	0	37	0			0	0	0	0	1	3	10	360	2020-01-08	103	0
405	1	1960-12-05	2019-09-25	0					1	1	1	1	3	3	3	3	2020-12-15	2020-12-15	2019-09-24	0	0	447	447	58.8019	2019-09-25		0	70	176	25.2506	1	29.3	1	2	9.7	0	0	0	0	2		10	375	2019-11-13	49	0
407	2	1957-12-17	2019-09-20	0					1	1	1	1	3	1	3	1	2021-04-26	2021-04-26	2019-09-19	0	0	584	584	61.7561	2019-09-20		0	63	140	24.7972	1	38.2	1	2	11.9	0	0	0	0	2		10	330	2019-09-20	0	1	0	0	1
408	1	1957-08-09	2019-09-12	0					1	1	0	0	5	3	3	1	2019-12-20	2019-12-20	2019-09-11	0	0	99	99	62.0903	2019-09-12		1	72	175	23.7317	1	41.1	0			0	0	0	0	2		11	360	2019-12-20	99	0
410	1	1977-07-05	2019-09-08	0					1	1	0	0	2	3	2	2	2020-01-24	2020-01-24	2019-09-07	0	0	138	138	42.1747	2019-09-08		1	73	200	26.3839	1	31.6	0			0	0	0	0	1	2	9	390	2019-10-25	47	0
412	2	1994-02-03	2019-09-06	0					1	1	1	1	4	3	4	3	2021-03-01	2021-03-01	2019-09-05	0	0	542	542	25.5856	2019-09-06		1	63	130	23.026	0	36.5	0			0	0	0	0	1	2	10	315	2019-09-06	0	0
413	1	1979-03-22	2019-09-01	0					1	1	0	0	2	3	2	3	2020-02-03	2020-02-03	2019-09-01	0	0	155	155	40.447	2019-09-01		1	65	167	27.7872	1	51.9	0			0	0	0	0	1		9	320	2019-09-01	0	0
414	2	1942-08-20	2019-08-31	0					1	1	1	1	2	3	2	3	2020-10-26	2020-10-26	2019-08-30	0	0	422	422	77.0283	2019-08-31		0	64	137	23.5134	0	32.8	0			0	0	1	0	2		10	330	2019-12-13	104	0
418	2	1971-08-15	2019-08-19	0					1	1	1	0	2	3	2	3	2020-02-21	2020-02-21	2019-08-17	0	0	186	186	48.0065	2019-08-19		0	63	254	44.9892	0	34.6	0			0	0	0	0	2		8	330	2019-08-19	0	0
420	2	1965-07-18	2019-08-16	1	2	1	0	0	1	1	1	1	2	3	2	3	2019-08-29	2020-09-14	2019-08-15	0	0	13	395	54.0764	2019-08-16		1	65	199	33.1117	1	39.6	1	2	13.9	0	0	0	0	1	2	8	345	2019-08-16	0	0
422	1	1996-07-22	2019-08-13	0					1	1	0	0	2	3	3	3	2019-11-15	2019-11-15	2019-08-12	0	0	94	94	23.0559	2019-08-13		1	69	150	22.1487	0	40.2	0			0	0	0	0	1	1	10	330	2019-08-13	0	0
426	1	1941-10-21	2019-08-01	0					1	1	0	0	5	3	4	3	2019-11-04	2019-11-04	2019-07-31	0	0	95	95	77.7756	2019-08-01		0	68	165	25.0854	0	33.8	0			0	0	0	0	1	2	10	345	2019-11-04	95	0
427	1	1962-09-08	2019-07-28	0					1	1	0	0	5	3	2	1	2019-10-31	2019-10-31	2019-07-27	0	0	95	95	56.8828	2019-07-28		0	63	170	30.1109	0	44.6	1	2	15	0	0	0	0	2		10	300	2019-07-28	0	0
429	1	1987-06-22	2015-09-05	1	3				1	1	1	1	2	2	2	2	2018-04-28	2018-04-28	2015-09-04	0	0	966	966	28.2032	2015-09-05		2	71	190	26.4967	1		0			0	0	0	0	1	2	11	375	2015-12-17	103	0
432	2	1996-01-09	2015-09-25	0					1	1	1	0	1	2	4	3	2016-07-18	2016-07-18	2015-09-25	0	0	297	297	19.7101	2015-09-25		1	65	163	27.1217	1	34.7	0			0	0	0	0	1	3	9	340	2016-02-08	136	0
433	2	1992-01-01	2015-09-30	1	2	0	1	0	1	1	1	1	2	2	3	2	2020-02-05	2020-02-05	2015-09-17	1	0	1589	1589	23.7102	2015-09-17		2	74	240	30.8108	1	44.4	0			0	0	0	0	1	4	12	405	2016-03-25	177	1	0	0	1
436	1	1972-03-24	2015-10-09	1	2	0	0	1	1	1	1	1	2	2	1	2	2018-06-18	2018-06-18	2015-10-07	0		983	983	43.5381			1	70	245	35.15	0	46	0			0	0	0	0	1	3	12	360	2016-01-22	105	0
439	1	1996-06-10	2015-10-22	1	3	0	0	0	1	1	1	0	2	2	2	2	2016-05-27	2016-05-27	2015-09-25	0	0	218	218	19.2913	2015-10-22		1	70	170	24.3898	1	32	0			0	0	0	0	2		9	345	2016-03-25	155	0
441	1	1991-10-01	2015-10-27	1	2	1	0	0	1	1	1	1	2	2	2	2	2018-01-10	2018-01-10	2015-10-26	1	1	806	806	24.0689	2015-10-27		1	68	180	27.3659	0	41.5	0			0	0	0	0	1	2	10.5	345			0
443	1	1968-06-14	2015-11-03						1	1	1	0	2	3	1	2	2016-05-11	2016-05-11	2015-10-29	0	0	190	190	47.374	2015-10-29	2016-01-14	1	68	225	34.2074	1	42.2	0			0	0	0	0	1	3	11	360			1	1	1
445	1	1988-12-01	2015-11-13	0					1	1	0	0	2	3	2	3	2016-02-19	2016-02-19	2015-11-01	0		98	98	26.9162	2015-11-01		1	72	222	30.1053	0	36.9	0			0	0	0	0	1	2	10	360	2016-02-19	98	0
447	1	1968-07-02	2015-12-03	0					1	1	1	1	1	2	1	2	2017-05-01	2017-05-01	2015-11-30			515	515	47.4124	2015-12-03		1	74	380	48.7838	0	34.4	0			0	0	0	0	2		11	405	2016-03-11	99	0
452	1	1988-06-15	2015-12-26	1	2	0	0	1	1	1	0	0	2	2	2	2	2019-01-31	2019-01-31	2015-12-26	1	0	1132	1132	27.5298	2015-12-26		2	65	140	23.2947	0	36.8	0			0	0	0	0	1	3	11	360	2016-04-15	111	0
454	1	1951-01-01	2016-01-04	0					1	1	1	1	2	2	2	3	2019-04-25	2019-04-25	2016-01-02	0		1207	1207	65.0034			0	72	240	32.5463	0	34.5	1	2	7.3	0	0	0	0	2		10.5	365			1	0	0	0
457	2	1962-09-14	2019-07-24	0					1	1	0	0	2	3	2	3	2019-12-16	2019-10-31	2019-07-23	0	0	145	99	56.8554	2019-07-24		0	65	189	31.4478	1	32.9	0			0	0	1	0	1	3	10	330	2019-09-19	57	0
458	1	1978-08-31	2019-07-15	0					1	1	1	1	5	3	1	3	2021-05-29	2021-04-02	2019-07-14	0	0	684	627	40.8687	2019-07-14		0	70	192	27.5461	1	45.2	0			0	0	0	0	1	1	10	375	2020-02-12	212	1	1	1
459	1	1948-04-04	2019-07-10	0					1	1	0	0	4	2	4	2	2019-11-14	2019-11-14	2019-07-09	0	0	127	127	71.2621	2019-07-10		0	68	192	29.1903	0	45.8	0			0	0	0	0	1	2	10	330	2019-07-10	0	0
461	1	1990-01-09	2019-07-05	0					1	1	1	0	2	3	2	3	2020-05-13	2020-05-13	2019-07-04	0	0	313	313	29.4817	2019-07-05		1	72	180	24.4097	1	36.9	0			0	0	0	0	1	3	11	360	2019-09-18	75	1	0	0	0
462	1	1979-09-29	2019-07-05	0					1	1	1	0	3	3	2	2	2019-12-13	2020-05-08	2019-07-03	0	0	161	308	39.7599	2019-07-05		1	72	240	32.5463	1	39.2	0			0	0	0	0	1	3	10	375	2019-07-05	0	0
464	1	1945-06-08	2019-07-02	0					1	1	0	0	3	3	2	3	2019-11-20	2019-11-20	2019-07-01	0	0	141	141	74.0631	2019-07-02		0	74	178	22.8514	0	32.7	0			0	0	0	0	2		10	390	2019-07-02	0	0
467	1	1980-11-14	2019-06-24	0					1	1	0	0	3	2	3	2	2019-10-17	2019-10-17	2019-06-23	0	0	115	115	38.6044	2019-06-24		1	76	250	30.4276	1	40.1	1	2	13.2	0	0	0	0	2		10	405	2019-06-24	0	0
470	1	1983-09-20	2019-06-10	1	3	0	0	0	1	1	1	1	2	3	1	2	2020-06-26	2020-06-26	2019-06-08	1	0	382	382	35.716	2019-06-10		1	72	340	46.1073	0	39	0			0	0	0	0	2		11	375	2019-09-20	102	0
471	2	1983-07-22	2019-06-09	1	3	0	0	0	1	1	0	0	2	3	2	3	2019-10-15	2019-09-03	2019-06-05	1	0	128	86	35.8721	2019-06-05	2019-06-27	1	62	292	53.4017	0	29.6	0			0	0	0	0	1	3	10	300	2019-10-15	128	1	1	0	0
472	2	2001-01-17	2019-06-09	0					1	1	1	0	2	2	2	2	2019-12-11	2019-12-11	2019-06-08	0	0	185	185	18.3877	2019-06-09		1	64	121	20.7673	0	41	0			0	0	0	0	2		9	330	2019-06-09	0	0
475	1	1983-07-14	2019-06-04	0					1	1	1	1	2	3	2	3	2020-10-21	2020-10-21	2019-05-30	0	0	505	505	35.8775	2019-06-04		0	68	180	27.3659	1	44.8	0			0	0	0	0	2		9	360	2019-07-10	36	0
477	1	1984-04-18	2019-05-28	0					1	1	0	0	2	1	2	1	2019-11-20	2019-11-20	2019-05-27	0	0	176	176	35.1053	2019-05-28		1	67	177	27.7191	0	43	0			0	0	0	0	1	3	11	345	2019-07-10	43	0
478	1	1947-11-29	2019-05-25	0					1	1	0	0	5	3	3	1	2019-09-16	2019-09-16	2019-05-24	0	0	114	114	71.4839	2019-05-25		0	75	193	24.1207	1	41.6	0			0	0	0	0	2		13	405	2019-05-27	2	0
479	1	1960-01-02	2019-05-22	0					1	1	0	0	3	3	2	3	2019-10-17	2019-10-17	2019-05-21	0	0	148	148	59.3824	2019-05-22		0	70	185	26.5418	0	34.7	0			0	0	0	0	1	2	10	360	2019-08-08	78	0
480	1	1986-11-03	2019-05-19	1	3	0	0	0	1	1	1	1	2	3	2	3	2020-10-28	2020-10-28	2019-05-18	1	0	528	528	32.5372	2019-05-19		1	70	200	28.6939	0	43.2	0			0	0	0	0	1	1	11	375	2019-05-19	0	0
482	2	1981-05-23	2019-05-18	0					1	1	0	0	3	2	2	2	2019-08-28	2019-08-28	2019-05-17	0	0	102	102	37.983	2019-05-18		0	65	339	56.4064	0	38	0			0	0	1	0	1	1	9	330	2019-05-18	0	0
483	1	1971-01-12	2019-05-14	0					1	1	1	1	2	3	2	3	2020-10-07	2020-10-07	2019-05-13	0	0	512	512	48.3322	2019-05-14	2019-05-16	1	76	250	30.4276	1	46.1	0			0	0	0	0	1	3	10	375	2019-07-24	71	1	0	0	0
485	1	1982-01-10	2010-05-07	0					1	1	0	0	2	3	2	3	2019-08-21	2019-08-21	2019-05-06	0	0	3393	3393	37.3176	2019-05-07		1	72	226	30.6478	0	41.2	0			0	0	0	0	2		10	375	2019-05-07	3287	0
491	2	1997-08-10	2019-04-23	0					1	1	1	0	2	2	2	2	2020-01-03	2020-01-03	2019-04-21	0	0	255	255	21.6952	2019-04-22		1	66	260	41.9605	0	34.7	0			0	0	0	0	2		9	330	2019-06-28	66	1	0	0	0
492	1	2003-03-19	2019-04-15	0					1	1	1	0	2	3	2	3	2019-11-26	2019-11-25	2019-04-11	0	0	225	224	16.0632	2019-04-12		1	67	108	16.9133	0	40.1	0			0	0	0	0	1	1	10	360	2019-07-02	78	0
495	1	1978-02-21	2019-04-03	0					1	1	1	0	4	3	4	3	2020-03-05	2020-03-05	2019-04-03	0	0	337	337	41.1123	2019-04-03		1	72	246	33.36	1	39.3	0			0	0	0	0	1	3	10	390	2019-05-23	50	0
496	2	1963-08-20	2019-04-01	0					1	1	1	0	3	3	3	1	2019-12-19	2019-12-19	2019-03-31	0	0	262	262	55.6124	2019-04-01		0	65	191	31.7806	0	41.4	0			0	0	0	0	2		10	330	2019-04-22	21	1	0	0	1
500	1	1997-10-31	2019-03-17	0					1	1	1	0	3	3	3	3	2020-01-13	2020-01-13	2019-03-16	0	0	302	302	21.372	2019-03-17		1	66	162	26.1446	1	46.7	0			0	0	0	0	1	3	10	345	2019-04-05	19	0
501	1	1993-06-30	2019-03-14	1	3	0	0	0	1	1	0	0	2	1	2	1	2019-09-11	2019-09-11	2019-03-13	1	0	181	181	25.7007	2019-03-14		1	69	198	29.2363	1	40.6	0			0	0	0	0	2		9	360	2019-05-22	69	1	0	0	0
502	1	1991-01-17	2019-03-13	0					1	1	1	1	2	2	2	2	2019-05-31	2020-07-27	2019-03-13	0	0	79	502	28.151	2019-03-13		2	69	208	30.7129	1	46.7	0			0	0	0	0	1	3	11	345	2019-03-13	0	0
505	2	1997-10-05	2019-03-02	1	3	0	0	0	1	1	1	1	2	3	2	3	2020-09-08	2020-06-25	2019-02-26	1	0	556	481	21.3941	2019-02-27		1	64	197	33.8113	0	35.9	0			0	0	0	0	1	3	10	315	2019-05-30	89	1	0	0	0
506	2	1985-10-27	2019-03-02	0					1	1	0	0	5	3	3	1	2019-06-17	2019-06-17	2019-03-01	0	0	107	107	33.3423	2019-03-02		0	64	141	24.2	1	44.4	0			0	0	0	0	2		10	330	2019-03-02	0	0
507	2	1950-01-05	2019-03-01	0					1	1	1	0	3	1	3	3	2019-12-30	2019-12-30	2019-02-28	0	0	304	304	69.1486	2019-03-01		0	65	160	26.6225	0	35.2	0			0	0	0	0	2		10	300	2019-05-06	66	0
508	2	1997-03-15	2019-02-16	0					1	1	1	0	2	2	2	2	2019-11-04	2019-10-16	2019-02-15	0	0	261	242	21.9224	2019-02-16		0	66	157	25.3377	0	35.9	0			0	0	0	0	1	2	9	345	2019-02-16	0	0
511	2	1957-03-30	2019-01-29	1	3	0	0	0	1	0	0	0	3	2	1	2	2019-03-08	2019-03-08	2019-01-28	0	0	38	38	61.8329	2019-01-29		1	67	240	37.5852	1	43.6	0			0	0	0	0	1	3	10	435	2019-01-30	1	0
513	1	1972-12-05	2019-01-14	0					1	1	1	0	2	3	2	1	2020-10-15	2020-01-09	2019-01-14	0	0	640	360	46.1091	2019-01-14		0	68	215	32.6871	0	39.5	0			0	0	0	0	1	2	11	375	2019-01-14	0	1	1	1	0
515	2	1973-01-30	2019-01-06	0					1	1	1	1	3	3	3	3	2021-09-21	2021-09-28	2019-01-05	0	0	989	996	45.9311	2019-01-06		0	64	230	39.4751	0	39.4	1	2	12.5	0	0	0	0	2		10	315	2019-01-16	10	0
517	1	1997-01-20	2019-01-02	1	2	0	0	1	1	1	1	0	2	1	1	2	2019-10-23	2019-10-23	2018-12-27	1	0	294	294	21.9334	2019-12-27	2019-03-13	1	65	208	34.6092	0	37.7	0			0	0	0	0	1	3	10	300	2019-05-24	142	1	1	1	0
518	1	1989-01-01	2019-01-02	0					1	1	1	0	2	2	2	2	2021-04-09	2019-07-05	2019-01-01	0	0	828	184	29.9992	2019-01-02		1	72	300	40.6829	1	42.2	0			0	0	0	0	2		10	360	2019-01-02	0	0
519	1	2001-07-22	2019-01-01	0					1	1	1	0	3	3	2	3	2019-08-07	2019-08-07	2018-12-31	0	0	218	218	17.4433	2019-01-01		1	71	290	40.4424	1	43.4	0			0	0	0	0	1	3	10	345	2019-01-01	0	1	1	1	0
524	1	1995-12-22	2018-12-13	1	3	0	0	0	1	1	0	0	2	1	2	1	2019-02-11	2019-03-25	2018-12-12	0	0	60	102	22.9738	2018-12-13		1	68	180	27.3659	1	48.9	0			0	0	0	0	2		11	390	2018-12-13	0	0
525	2	1986-02-07	2018-12-01	0					1	1	0	0	3	3	3	3	2019-03-01	2019-03-01	2018-11-30	0	0	90	90	32.8111	2018-12-01		1	61	105	19.8374	1	36.5	0			0	0	0	0	2		10	285	2019-03-01	90	0
528	1	1985-11-04	2018-11-26	0					1	1	0	0	2	2	2	2	2019-05-16	2019-05-16	2018-11-25	0	0	171	171	33.0575	2018-11-26		1	76	162	19.7171	1	42.9	0			0	0	0	0	1	3	11	385	2018-11-26	0	0
529	1	1996-09-24	2018-11-25	1	2	1	0	0	1	1	1	1	2	2	2	2	2020-03-18	2020-02-05	2018-11-07	1	0	479	437	22.1197	2018-11-07	2018-11-29	1	68	145	22.0448	1	33.7	0			0	0	0	0	2		10	360	2020-02-27	459	1	1	1	0
530	1	1960-10-23	2018-11-20	0					1	1	1	1	2	3	2	3	2020-12-03	2020-12-03	2018-11-17	0	0	744	744	58.0684	2018-11-18		0	70	272	39.0237	1	41.3	0			0	0	0	0	1	3	12	345	2018-12-01	11	1	0	0	1
534	2	1975-11-11	2018-11-04	0					1	1	0	0	2	2	2	2	2019-03-22	2019-03-22	2018-11-03	0	0	138	138	42.9796	2018-11-04		1	68	239	36.3359	1	34.6	0			0	0	0	0	1	1	10	345	2018-11-04	0	0
536	1	1959-01-07	2018-10-31	1	3	0	0	0	1	1	1	1	2	1	2	3	2021-12-13	2021-12-13	2018-10-30	1		1139	1139	59.8122	2018-10-31		1	73	240	31.6607	1	35.4	0			0	0	0	0	1	3	11	375	2019-08-29	302	1	0	0	1
537	2	1998-09-21	2018-10-31	0					1	1	1	0	4	2	4	2	2019-07-18	2019-07-18	2018-10-30	0	0	260	260	20.1072	2018-10-31		0	64	118	20.2524	0	39.4	0			0	0	0	0	2		8	285	2018-10-31	0	0
538	1	1947-01-24	2018-10-30	0					1	1	1	0	5	1	2	3	2019-05-18	2019-05-15	2018-10-29	0	0	200	197	71.7632	2018-10-30		0	73	207	27.3074	0	44.1	0			0	0	0	0	2		11	380	2018-12-30	61	0
539	1	1997-06-03	2018-10-29	0					1	1	1	1	2	3	2	3	2020-07-23	2020-07-23	2018-10-21	0	0	633	633	21.3831	2018-10-25		1	72	170	23.0536	0	40.6	0			0	0	0	0	1	3	10	375			0
540	2	1982-05-08	2018-10-29	0					1	1	0	0	2	2	2	2		2019-03-29	2018-11-28				151	36.5594	2018-10-29		1	73	217	28.6266	0	32.7	0			0	0	0	0	1	3	10	390	2019-01-03	66	0
541	2	1948-08-07	2018-10-26	1	1	0	1	1	1	1	1	1	2	2	2	3	2021-11-30	2021-10-25	2018-10-25	1	0	1131	1095	70.2164	2018-10-26		1	67	137	21.4549	1	42.5	0			0	0	0	0	1	3	11	345	2019-01-05	71	0
543	1	1985-09-18	2018-10-18						1	1	1	1	2	2	2	2	2019-06-24	2019-11-25	2018-10-17	0	0	249	403	33.0794	2018-10-18		1	70	210	30.1286	0	42.4	0			0	0	0		2		11	345	2019-01-07	81	0
545	1	1990-06-21	2018-10-07	0					1	1	1	1	2	3	3	3	2020-01-15	2020-01-09	2018-10-06	0	0	465	459	28.2935	2018-10-07		1	69	200	29.5316	1	43.3				0	0	0	0	2		10	330	2018-10-07	0	0
546	2	1964-12-27	2018-09-24	0					1	1	0	0	3	2	4	3	2019-02-05	2019-02-05	2018-09-22	0	0	134	134	53.7368	2018-09-24		1	61	129	24.3717	0	40.1	0			0	0	0	0	2		9	315	2018-09-24	0	0
548	1	1986-01-15	2018-09-20	1	3	0	0	0	1	1	0	0	3	2	1	2		2019-01-07	2018-09-19	1	0		109	32.6768	2018-09-20		0	72	247	33.4956	1	42.3	0			0	0	0	0	1	1	11	360	2018-10-15	25	0
550	1	1984-03-11	2018-09-17	0					1	1	0	0	2	2	2	2	2019-03-08	2019-02-18	2018-09-17	0	0	172	154	34.5194	2018-09-17		1	68	127	19.3082	1	30.9	0			0	0	0	0	1	2	10	360	2018-09-17	0	0
551	1	1961-02-27	2018-09-15	0					1	1	1	0	2	3	2	3	2019-08-29	2019-08-29	2018-09-14	0	0	348	348	57.5452	2018-09-15		1	75	190	23.7458	1	37.1	0			0	0	0	0	2		11	375	2018-09-21	6	0
553	2	1987-12-23	2018-09-11	1	3	0	0	0	1	1	1	0	2	3	2	2	2018-12-14	2019-08-16	2018-09-10	1	0	94	339	30.7165	2018-09-11		1	66	150	24.208	1	37.3	0			0	0	0	0	1	3	10	360	2018-11-28	78	0
554	1	1968-05-14	2018-09-11	1	2	1	0	0	1	1	1	1	2	2	2	1	2020-05-06	2020-05-06	2018-09-08	1	0	603	603	50.32	2018-09-08		0	67	180	28.1889	1	33.7	1	2	11.6	0	0	0	0	1	3	10	330	2019-06-26	288	1	0	0	1
556	1	1943-10-15	2018-08-28	0					1	1	0	0	2	3	3	3	2019-03-27	2019-03-27	2019-08-27	0	0	211	211	75.8674	2018-08-28		0	66	232	37.4417	0	38.4	1	2	12.7	0	0	0	0	2		10	375	2018-08-28	0	0
562	2	1950-02-17	2018-07-28	0					1	1	1	1	2	2	2	2	2018-11-01	2021-06-14	2018-07-28	0	0	96	1052	68.4421	2018-07-28		0	69	178	26.2831	1	45.4	0			0	0	0	0	1	2	11	330	2018-07-28	0	0
563	1	1994-12-19	2018-07-26	0					1	1	0	0	2	3	1	2	2019-01-02	2019-01-02	2018-07-25	0	0	160	160	23.5979	2018-07-26		0	72	274	37.157	1	41.4	0			0	0	0	0	2		11	345	2018-07-26	0	0
565	2	1999-06-17	2018-07-25	0					1	1	1	0	2	2	3	2	2018-09-14	2019-07-09	2018-07-25	0	0	51	349	19.1051	2018-07-25		1	61	105	19.8374	1	41.2	0			0	0	0	0	1	3	9	315	2019-07-09	349	0
568	2	1965-12-21	2018-07-16	0					1	1	1	0	5	3	2	1	2019-05-23	2019-05-23	2018-07-15	0	0	311	311	52.565	2018-07-16		0	66	228	36.7961	0	35.2	0			0	0	0	0	1	3	10	315	2018-08-30	45	1	0	0	1
569	2	1963-01-09	2018-07-14	0					1	1	1	1	3	3	3	3	2019-12-20	2019-09-23	2018-07-13	0	0	524	436	55.5082	2018-07-14		0	60	182	35.5406	1	35.8	1	2	12.3	0	0	0	0	2		11	315	2019-02-21	222	1	1	1
570	2	1992-09-19	2018-07-09	1	2	0	0	1	1	1	1	1	2	3	2	3	2019-03-29	2019-09-29	2018-07-08	1	0	263	447	25.7993	2018-07-09		1	62	108	19.7513	1	32.1	0			0	0	0	0	1	3	9	315	2018-07-09	0	0
571	1	1966-07-17	2018-06-26	1	3	0	0	0	1	1	1	1	2	2	1	2	2020-02-05	2020-01-21	2018-06-24	1	0	589	574	51.9381	2019-06-24	2018-06-28	1	72	230	31.1902	0	44.8	0			0	0	0	0	1	4	10	375	2019-01-22	210	1	0	0	1
572	1	1971-10-29	2018-06-24	0					1	1	0	0	1	2	2	1	2018-09-28	2018-09-28	2018-06-23	0	0	96	96	46.6512	2018-06-24		1	72	251	34.038	0	43.2	0			0	0	0	0	2		10	360	2018-09-28	96	0
574	1	1958-12-11	2018-06-21	0					1	1	1	1	2	3	2	3	2020-10-01	2020-09-04	2018-06-20	0	0	833	806	59.5247	2018-06-21		1	72	215	29.1561	0	46.3	0			0	0	0	0	1	2	10	360	2018-06-21	0	1	0	0	1
577	1	1990-02-23	2018-06-13	0					1	1	0	0	2	3	3	2	2018-11-29	2018-11-29	2018-06-12	0	0	169	169	28.2989	2018-06-13		0	73	169	22.2944	1	39	0			0	0	0	0	1	2	10	375	2018-06-13	0	0
579	1	1995-10-02	2018-06-10	0					1	1	0	0	2	2	2	2	2018-11-07	2018-11-07	2018-06-09	0	0	150	150	22.6863	2018-06-10		1	66	154	24.8535	0	34.9	0			0	0	0	0	1		10	360	2018-11-07	150	0
582	1	1960-07-01	2018-05-25	0					1	1	1	1	2	3	2	3	2019-04-03	2019-09-24	2018-05-24	0	0	313	487	57.8958	2018-05-25		1	68	200	30.4066	0	38.4	1	2	13.3	0	0	0	0	2		9	345	2018-05-25	0	1	0	0	1
586	1	1978-09-15	2018-05-09	1	3	0	0	0	1	1	1	1	2	2	2	1	2021-09-10	2021-09-10	2018-05-05	1	0	1220	1220	39.6367	2018-05-05		1	69	208	30.7129	1	27.5	0			0	0	0	0	1	3	11	330	2018-08-31	114	0
588	2	1979-11-10	2018-05-07	0					1	1	0	0	5	3	3	1	2018-08-10	2018-08-10	2018-05-05	0	0	95	95	38.4839	2018-05-07		0	63	207	36.6644	1	35.1	0			0	0	0	0	2		11	330	2018-08-10	95	0
590	1	1941-03-20	2018-05-02	0					1	1	1	0	3	3	1	1	2018-12-13	2018-12-13	2018-05-01	0	0	225	225	77.1158	2018-05-02		0	68	188	28.5822	0	26.9	1	2	9.1	0	0	0	0	2		11	390	2018-05-02	0	0
591	1	2001-07-08	2018-05-01	0					1	1	0	0	2	3	2	3	2018-09-11	2018-09-11	2018-04-30	0	0	133	133	16.8107	2018-05-01		1	74	250	32.0946	0	50.6	0			0	0	0	0	2		10	390	2018-05-01	0	0
592	1	1939-12-31	2018-05-01	0					1	1	1	1	2	2	2	2	2020-01-22	2020-01-22	2018-04-28	0	0	631	631	78.3259	2018-04-29		1	66	143	23.0783	0	39.1	1	2	12.9	0	0	0	0	1	3	10	300	2018-07-03	63	1	0	0	1
594	1	1991-06-17	2018-04-30	0					1	1	1	1	2	2	2	2	2018-07-05	2021-08-26	2018-04-29	0	0	66	1214	26.8671	2018-04-30		1	73	153	20.1837	0	42.7	0			0	0	0	0	1	2	12	375	2018-04-30	0	0
600	2	1958-08-29	2018-04-12	0					1	1	1	0	2	2	2	3	2019-05-21	2019-03-05	2018-04-11	0	0	404	327	59.6179	2018-04-12		1	64	151	25.9163	1	36.1	0			0	0	0	0	2		9	315	2018-07-24	103	1	0	0	1
601	1	1981-10-14	2018-04-03	1	3	0	0	0	1	1	1	1	2	2	1	2	2020-09-03	2020-09-03	2018-03-28	1	0	884	884	36.4525	2018-03-28	2018-04-05	1	71	215	29.9831	0	20.5	0			0	0	0	0	1	4	13	345	2018-07-11	99	1	0	0	0
602	1	1992-06-10	2018-04-02	0					1	1	1	1	2	1	2	1	2019-06-04	2019-06-04	2018-03-31	0	0	428	428	25.8048	2018-04-02		1	70	195	27.9765	0	35.7	0			0	0	0	0	1	2	10	345	2018-04-02	0	0
604	1	1960-05-20	2018-03-30	1	3	0	0	0	1	1	0	0	2	2	1	2	2018-07-13	2018-07-13	2018-03-28	1	0	105	105	57.8547	2018-03-30		1	73	169	22.2944	1	46.4	0			0	0	0	0	1	2	9	345	2018-03-30	0	0
609	2	1980-03-22	2018-03-26	0					1	1	1	1	2	3	2	1	2019-10-25	2020-06-20	2018-03-24	0	0	578	817	38.0048	2018-03-26		0	66	220	35.5051	1	34.3	0			0	0	0	0	2		10	345	2019-12-18	632	0
616	1	1982-01-27	2018-03-07	0					1	1	1	1	2	3	2	3	2020-03-05	2020-03-05	2018-03-06	0	0	729	729	36.1048	2018-03-07		1	75	204	25.4955	1	46.2	0			0	0	0	0	1	1	10	390	2018-06-15	100	0
618	2	1974-03-15	2018-02-27	0					1	1	0	0	2	1	3	2	2018-08-08	2018-08-08	2018-02-25	0	0	162	162	43.9517	2018-02-27		0	65	242	40.2665	0	44.8	0			0	0	0	0	2		10	330			0
620	2	1963-08-21	2018-02-16	0					1	1	1	1	3	3	3	1	2021-06-29	2021-06-28	2018-02-15	0	0	1229	1228	54.4899	2018-02-16		0	62	205	37.4909	0	38.9	0			0	0	0	0	2		11	330	2018-02-16	0	0
622	1	1991-08-03	2018-02-11	0					1	1	1	0	2	2	2	2	2018-11-09	2018-11-09	2018-02-09	0	0	271	271	26.5222	2018-02-10		1	72	143	19.3922	0	42.9	0			0	0	0	0	2		10	390	2018-10-16	247	0
623	2	1946-11-03	2018-02-06	0					1	1	1	0	2	3	2	3	2018-10-02	2018-10-02	2018-02-05	0	0	238	238	71.2595	2018-02-06		0	66	217	35.0209	0	41.1	0			0	0	0	0	1	2	10	345	2018-02-06	0	0
626	2	1956-03-21	2018-01-26	0					1	1	1	0	5	3	3	3	2018-07-17	2018-07-17	2018-01-26	0	0	172	172	61.8521	2018-01-26		0	64	233	39.99	0	41.8	0			0	0	0	0	2		10	330	2018-01-26	0	0
632	1	1984-02-10	2017-12-26	0					1	1	0	0	5	3	5	1	2018-05-16	2018-05-09	2017-12-25	0	0	141	134	33.8734	2017-12-26		2	70	165	23.6724	1	45.4	0			0	0	0	0	1	3	10	345	2018-12-26	365	0
633	1	1932-08-31	2017-12-10	0					1	1	0	0	3	3	3	3	2018-03-29	2018-03-29	2017-12-09	0	0	109	109	85.275	2017-12-10		0	67	148	23.1775	0	44.6	0			0	0	0	0	2		10	330	2018-02-15	67	0
634	1	1992-08-28	2017-12-06	0					1	1	1	1	2	2	1	3	2020-09-22	2019-06-05	2017-12-02	0	0	1021	546	25.2628	2017-12-02	2018-01-05	1	74	274	35.1757	1	42.3	0			0	0	0	0	1	3	10	360	2018-04-26	141	1	0	0	0
636	1	1988-04-04	2017-12-01	0					1	1	0	0	2	1	2	1	2018-03-02	2018-03-02	2017-11-30	0	0	91	91	29.6571	2017-12-01		1	66	144	23.2397	1	39.3	0			0	0	1	0	1	3	11	330	2017-12-01	0	0
638	1	1947-04-12	2017-11-28	0					1	1	0	0	2	2	2	1	2018-05-10	2018-05-10	2017-11-27	0	0	163	163	70.6298	2017-11-28		0	71	184	25.66	0	37.9	0			0	0	0	0	2		11	360	2017-11-28	0	0
640	2	1985-10-24	2017-11-21	0					1	1	1	1	2	2	2	2	2019-04-30	2019-04-30	2017-11-19	0	0	525	525	32.072	2017-11-21		1	65	177	29.4511	0	29.7	0			0	0	0	0	1	2	10	280	2018-02-13	84	0
643	1	1965-08-18	2017-10-20						1	1	1	1	1	2	1	2	2019-01-16	2019-01-16	2017-10-19	0	0	453	453	52.1708	2017-10-20		1	67	219	34.2965	0	33.5	0			0	0	0	0	2		11	360	2017-12-27	68	1	1	1	0
644	1	1982-09-21	2017-10-20	0					1	1	1	1	3	3	3	3	2020-07-24	2020-07-02	2017-10-19	0	0	1008	986	35.0781	2017-10-20		1	72	245	33.2243	1	51.7	1	2	17	0	0	0	0	1	2	10	360	2018-01-04	76	0
646	1	1982-05-11	2017-10-16	0					1	1	1	0	2	2	1	3	2018-04-25	2018-04-25	2017-10-15	0	0	191	191	35.4313	2017-10-16		0	60	204	39.8367	1	44.9	0			0	0	0	0	1	1	11	345	2017-10-16	0	0
651	2	1971-02-15	2017-09-24	0					1	1	1	0	4	3	4	3	2018-04-06	2018-04-06	2017-09-23	0	0	194	194	46.6045	2017-09-24		1	67	193	30.2248	1	36.6	0			0	0	0	0	2		10	360	2017-11-10	47	0
653	2	1994-11-22	2017-09-23	0					1	1	0	0	2	2	3	1	2018-01-29	2018-01-29	2017-09-21	0	0	128	128	22.8313	2017-09-23		1	66	182	29.3724	0	38.5	0			0	0	0	0	2		10	330	2017-09-23	0	0
654	1	1991-07-17	2017-09-23	0					1	1	1	1	2	3	2	3	2020-04-24	2020-04-24	2017-09-20	0	0	944	944	26.1799	2017-09-21		0	74	330	42.3649	1	42.5	0			0	0	0	0	2		12	420	2017-09-21	2	1	0	0	1
655	2	1986-11-24	2017-09-21	1	3	0	0	0	1	1	1	1	2	2	2	2	2019-05-28	2019-05-28	2017-09-21	1	0	614	614	30.826	2017-09-21		1	65	184	30.6159	1	40.2	0			0	0	0	0	1	3	10	375	2017-09-21	0	0
656	2	1987-03-14	2017-09-18	1	3	0	0	0	1	1	1	1	3	2	3	2	2018-05-03	2018-02-05	2017-09-16	0	0	227	140	30.5111	2017-09-16		1	66	237	38.2486	0	27.1	0			0	0	0	0	1	3	9	315	2017-09-20	2	0
657	1	1991-01-24	2017-09-18	0					1	1	0	0	2	3	2	3	2018-03-02	2018-03-02	2017-09-17	0	0	165	165	26.6479	2017-09-18		1	70	290	41.6061	0	43.5	0			0	0	0	0	1	2	11	345	2017-09-18	0	0
659	1	1992-03-09	2017-09-15	0					1	1	1	1	2	2	2	2	2020-10-28	2020-10-28	2017-09-14	0	0	1139	1139	25.5172	2017-09-15		1	70	190	27.2592	1	42.1	0			0	0	0	0	2				2017-09-15	0	0
664	2	1978-10-01	2017-08-26	0					1	1	1	0	2	3	1	3	2018-02-26	2018-02-26	2017-08-24	0	0	184	184	38.8974	2017-08-26		0	66	176	28.404	0	29.4	0			0	0	0	0	2		8	330	2017-11-20	86	0
666	1	1974-08-21	2017-08-24	0					1	1	0	0	3	3	2	3	2017-12-15	2017-12-15	2017-08-23	0	0	113	113	43.007	2017-08-24		0	65	138	22.9619	1	42.9	0			0	0	0	0	2		10	375	2017-12-15	113	0
668	2	1955-11-10	2017-08-11	0					1	1	1	0	2	3	2	3	2018-03-14	2018-03-14	2017-08-08	0	0	215	215	61.7452	2017-08-11		0	66	220	35.5051	1	41.6	0			0	0	1	0	1	3	11				0
671	1	1963-08-24	2017-07-24						1	1	1	0	2	3	2	2	2018-01-19	2018-01-08	2017-07-24			179	168	53.9176			0	69	130	19.1955	0		0			0	0	0	0	2		11	360	2017-10-15	83
672	2	1966-02-15	2017-07-21						1	1	1	0	2	2	2	2	2018-07-03	2018-05-07	2017-07-20			347	290	51.426			1	68.5	326	48.8418	0		0			0	0	0	0	2		10	345	2018-02-05	199
673	1	1995-02-13	2017-07-05						1	1	0	0	2	2	2	2	2017-07-20	2017-07-20	2017-07-05			15	15	22.3905			2	75	180	22.496	1		0			0	0	0	0	1	3	10	375
674	1	1978-01-06	2017-07-05						1	1	1	0	2	2	3	2	2018-03-15	2018-03-15	2017-07-05			253	253	39.4942			1	70	185	26.5418	1		0			0	0	0	0	2		9	360	2017-09-07	64
678	2	1980-02-07	2017-06-13						1	1	0	0	3	2	5	3	2017-09-27	2017-09-27	2017-06-12			106	106	37.3449			0	63	165	29.2252	1		0			0	0	0	0	2		10	375	2017-09-27	106
679	2	1963-06-24	2017-06-12						1	1	0	0	5	3	4	1	2018-04-26	2018-04-26	2017-06-12			318	318	53.9696			0	69	233	34.4043	1		0			0	0	0	0	2		10	360	2017-10-19	129	1	0	0	1
680	2	1932-02-15	2017-06-11						1	1	0	0	3	3	3	3	2017-09-07	2017-09-07	2017-06-10			88	88	85.3185			0	62	116	21.2144	1		0			0	0	0	0	1		12	330
681	2	1988-07-04	2017-06-05						1	1	1	0	5	3	5	3	2018-10-14	2018-03-28	2017-06-10			496	296	28.9342			1	73	160	21.1071	1		0			0	0	0	0	2		11	390	2017-08-18	74
683	1	1986-11-07	2017-06-09						1	1	1	1	4	2	4	2	2018-06-04	2018-06-04	2017-06-09			360	360	30.5878			0	79	322	36.2708	1		0			0	0	0	0	1		10	405	2017-09-11	94	1	0	0	1
685	2	1979-12-07	2017-08-17						1	1	0	0	4	2	4	2	2018-04-26	2017-10-20	2017-06-03			252	64	37.49			2	68	175	26.6058	1		0			0	0	0	0	1		12	360	2017-09-08	22
687	1	1959-08-26	2017-05-26						1	1	1	1	3	3	3	3	2018-04-16	2018-04-16	2017-05-25			325	325	57.7479			0	69	165	24.3636	1		0			0	0	0	0	2		10	325	2017-09-11	108
689	1	1969-01-21	2017-05-24						1	1	1	0	2	2	1	2	2018-04-26	2018-04-26	2017-05-17			337	337	48.3185			1	74	266	34.1486	0		1	2		0	0	0	0	1	4	10	360	2018-01-23	244
690	2	1987-10-12	2017-05-23						1	1	0	0	3	3	1	2	2017-10-02	2017-10-02	2017-05-20			132	132	29.605			1	65	149	24.7922	1		0			0	0	0	0	1	1	10
692	2	1959-04-13	2017-05-20						1	1	0	0	4	3	3	3	2017-09-18	2017-09-18	2017-05-19			121	121	58.101			0	67	270	42.2834	1		0			0	0	0	0	2		10	345	2017-09-18	121
694	1	1993-02-19	2017-05-08						1	1	1	1	2	3	1	2	2018-07-18	2018-07-18	2017-05-06			436	436	24.2085			1	72	145	19.6634	1		0			0	0	0	0	2		10	330	2017-09-13	128
698	2	1995-11-13	2017-04-26						1	1	1	0	3	2	1	2	2018-02-05	2018-02-05	2017-04-25			285	285	21.4486			1	68	190	28.8862	0		0			0	0	1	1	1	3	9	315	2017-11-30	218	1	0	0	1
699	1	1957-07-30	2017-04-21						1	1	0	0	3	3	2	2	2017-08-07	2017-08-07	2017-04-21			108	108	59.7274			0	68	315	47.8904	0		1	2		0	0	0	0	1	3	10	360
700	1	1994-01-07	2017-04-21						1	1	1	1	4	2	4	2	2018-04-06	2018-04-06	2017-04-21			350	350	23.2858			1	70	192	27.5461	1		0			0	0	0	0	1	2	11	345
701	1	1959-03-17	2017-04-20						1	1	1	1	4	1	4	1	2018-05-21	2018-05-21	2017-04-15			396	396	58.0818			1	70	135	19.3684	0		0			0	0	0	0	2		11	360			1	0	0	1
702	1	1959-05-09	2017-04-14						1	1	1	1	2	3	1	3	2018-05-07	2018-05-07	2017-04-13			388	388	57.9314			1	73	180	23.7455	0		0			0	0	0	0	2		12	390	2017-06-01	48	0
703	1	1980-04-27	2017-04-08						1	1	0	0	4	3	1	3	2017-09-01	2017-09-01	2017-04-07			146	146	36.9452			1	71	270	37.6532	1		0			0	0	0	0	1		10	400	2017-07-07	90
705	1	1948-12-14	2017-04-05						1	1	1	0	3	3	1	3	2018-01-04	2017-12-27	2017-03-30			274	266	68.2915			1	71	285	39.7451	0		1	2		0	0	0	0	1		12	375
706	1	1976-03-22	2017-03-27						1	1	0	0	2	2	2	2	2017-08-24	2017-08-24	2017-03-31			150	150	41.0247			0	70	247	35.4369	0		0			0	0	0	0	1	2	10	360
707	1	1959-09-03	2017-03-25						1	1	0	0	3	3	2	3	2017-09-06	2017-09-06	2017-03-24			165	165	57.5563			0	69	170	25.1019	0		0			0	0	0	0	2		10	345	2017-06-05	72
708	2	1964-07-09	2017-03-24						1	1	1	1	2	2	4	2	2018-03-12	2018-03-12	2017-03-24			353	353	52.7074			1	64	215	36.9006	0		0			0	0	0	0	1		9	345	2017-05-15	52
710	1	1979-05-06	2017-03-19						1	1	1	0	2	2	2	2	2018-01-30	2017-12-30	2017-03-18			317	286	37.868			1	72	180	24.4097	0		0			0	0	0	0	1	2	10	345	2017-05-31	73
712	2	1994-09-01	2017-03-08						1	1	1	1	3	3	3	3	2018-06-19	2018-06-19	2017-03-08			468	468	22.5167			1	63	210	37.1958	0		0			0	0	0	0	1	3	9	330
713	2	1993-04-20	2017-02-27						1	1	0	0	4	3	1	3	2018-04-13	2017-06-13	2017-02-26			410	106	23.8555			1	64	122	20.939	0		0			0	0	0	0	1	3	9	315
714	1	1963-09-04	2017-02-26						1	1	0	0	2	3	3	3	2017-05-26	2017-05-26	2017-02-26			89	89	53.4824			1	71	282	39.3267	1		0			0	0	0	0	1	3	11	360
718	1	1970-01-05	2017-02-22						1	1	1	0	3	1	3	1	2017-08-28	2017-08-28	2017-02-19			187	187	47.1249			0	74	200	25.6757	0		0			0	0	0	0	2		10	360
719	1	1958-02-09	2017-02-21						1	1	1	0	2	3	2	3	2018-01-10	2018-01-10	2017-02-20			323	323	59.032			0	73	190	25.0647	1		0			0	0	0	0	1		10	360	2017-08-16	176
721	1	1993-08-07	2017-02-12						1	1	0	0	2	3	2	3	2017-05-15	2017-05-15	2017-02-10			92	92	23.5133			1	64.5	129	21.7984	0		0			0	0	0	0	1		10	330
723	1	1987-10-04	2017-02-08						1	1	1	0	2	2	2	2	2018-03-09	2018-01-29	2017-02-06			394	355	29.345			1	66	120	19.3664	0		0			0	0	0	0	1		10	245	2017-08-07	180	1	0	0	1
725	1	1978-06-01	2017-02-05						1	1	1	0	2	1	2	1	2017-09-01	2017-09-01	2017-02-04			208	208	38.6813			1	67	138	21.6115	1		0			0	0	0	0	1		10	345
726	1	1946-06-12	2017-02-03						1	1	0	0	2	3	2	3	2017-07-17	2017-07-17	2017-02-02			164	164	70.6463			0	71	155	21.6158	1		1	2		0	0	0	0	2		11	375	2017-04-17	73
728	2	1966-12-07	2017-01-29						1	1	1	0	2	3	2	3	2017-09-08	2017-09-08	2017-01-28			222	222	50.1448			0	67	250	39.1513	0		0			0	0	0	0	2		9	330	2017-03-31	61
729	1	1989-05-05	2017-01-28						1	1	0	0	2	3	2	3	2017-06-06	2017-06-06	2017-01-28			129	129	27.7351			1	67	165	25.8398	0		0			0	0	0	0	1		10	345	2017-06-16	139
730	1	1992-08-18	2017-01-25						1	1	0	0	3	3	2	3	2017-04-24	2017-04-24	2017-01-14			89	89	24.4086			1	70	155	22.2378	0		0			0	0	0	0	1				2017-04-24	89
731	1	1957-07-11	2017-01-23						1	1	0	0	2	3	2	3	2017-04-24	2017-04-24	2017-01-16			91	91	59.5195			1	73	237	31.265	0		1	2		0	0	0	0	2		11	375	2017-04-27	94
733	2	1961-03-28	2017-01-15						1	1	1	0	4	2	1	3	2017-10-06	2017-10-06	2017-01-15			264	264	55.804			1	72	210	28.478	1		0			0	0	0	0	1		10	375	2017-03-31	75
735	1	1998-09-09	2017-01-14						1	1	0	0	3	3	2	3	2017-03-31	2017-03-31	2017-01-12			76	76	18.3441			1	67	190	29.755	0		0			0	0	0	0	2		8	345	2017-03-03	48
736	1	1978-09-26	2017-01-13						1	1	1	0	2	1	4	1	2017-09-05	2017-09-05	2017-01-12			235	235	38.298			1	74	350	44.9324	0		0			0	0	0	0	2
737	1	1977-06-09	2017-01-12						1	1	1	0	2	1	2	1	2017-11-28	2017-11-28	2017-01-09			320	320	39.5875			1	69	230	33.9614	1		0			0	0	0	0	1				2017-07-15	184	1	1	1
739	2	1966-09-10	2016-12-31						1	1	0	0	5	3	2	1	2017-04-19	2017-04-19	2017-12-30			109	109	51.3058			0	66	154	24.8535	0		0			0	0	0	0	1		9	330	2017-04-19	109
740	2	1984-07-22	2016-12-29						1	1	0	0	2	3	2	1	2017-05-03	2017-05-03	2017-12-22			125	125	33.419			1	68	160	24.3253	0		0			0	0	0	0	2		10	375	2017-03-29	90	0
742	1	1976-12-10	2016-12-26						1	1	1	0	2	2	3	2	2017-08-24	2017-08-24	2016-12-25			241	241	40.0419			1	71	235	32.7723	0		0			0	0	0	0	2		9	360	2017-03-14	78
745	1	1988-12-07	2016-12-08						1	1	0	0	5	3	5	3	2017-03-01	2017-03-01	2016-12-08			83	83	28.0033			0	64	200	34.3262	0		0			0	0	0	0	2				2017-03-01	83
747	2	1977-06-14	2016-12-02						1	1	1	1	2	2	2	2	2018-01-19	2018-01-19	2016-12-01			413	413	39.467			1	62	172	31.4558	0		0			0	0	0	0	1		10	305
748	1	1988-08-08	2016-11-29						1	1	1	1	2	2	2	2	2018-04-30	2018-04-30	2016-11-25			517	517	28.2991			1	75	193	24.1207	0		0			0	0	0	0	1		10	405	2017-03-29	120	1	0	0	1
749	1	1997-04-19	2016-11-28						1	1	0	0	3	3	4	3	2017-03-03	2017-03-03	2017-11-25			95	95	20.6029			1	73	131	17.2815	0		0			0	0	0	0	2		10	375	2017-01-19	52
750	1	1960-04-17	2016-11-21						1	1	0	0	4	1	2	2	2017-01-04	2017-01-04	2017-11-20			44	44	57.5946			1	75	171	21.3712	1		1	2		0	0	0	0	1		10	305
753	1	1977-12-01	2016-11-12						1	1	1	0	2	2	2	2	2017-12-04	2017-12-04	2016-11-11			387	387	38.9467			2	67	219	34.2965	0		0			0	0	0	0	1		10	315	2017-02-13	93
757	2	1966-05-11	2016-11-03						1	1	0	0	4	2	2	3	2017-04-03	2017-04-03	2016-11-01			151	151	50.4788			1	62	171	31.2729	0		0			0	0	0	0	2		8	285
759	2	1953-12-21	2016-11-01						1	1	1	1	5	2	3	1	2017-08-23	2017-08-23	2016-10-30			295	295	62.8595			0	66	147	23.7238	1		1	2		0	0	0	0	2
764	1	1954-01-02	2016-10-22						1	1	1	1	2	2	1	2	2018-04-18	2018-04-18	2016-10-20			543	543	62.7993			1	71	200	27.8913	0		1	2		0	0	0	0	2		10	360	2017-02-19	120
766	2	1994-01-20	2016-10-15						1	1	0	1	4	3	4	3	2017-01-27	2017-01-27	2016-10-14			104	104	22.7327			1	63	320	56.6793	0		0			0	0	0	0	1		11	360	2017-01-27	104
771	1	1947-07-21	2016-09-28						1	1	1	1	2	3	1	2	2017-08-14	2017-08-14	2016-08-31			320	320	69.1157			1	71	217	30.2621	0		0			0	0	0	0	1		10	345
773	1	1967-01-07	2016-09-22						1	1	0	0	2	2	3	2	2017-02-27	2017-02-27	2016-09-21			158	158	49.7066			1	62	180	32.9188	1		0			0	0	0	0	2		9	330	2016-11-14	53
776	1	1997-07-10	2016-09-13						1	1	1	0	3	2	4	2	2017-04-24	2017-04-24	2016-09-13			223	223	19.179			1	70	130	18.651	0		0			0	0	0	0	2		10	345	2016-11-04	52
777	1	1965-05-20	2016-09-12						1	1	1	0	2	3	2	3	2017-03-31	2017-03-31	2016-09-02			200	200	51.2892			1	71	186	25.9389	1		1	2		0	0	0	0	1		12	375	2016-11-11	60
779	1	1994-08-04	2016-08-22						1	1	1	1	3	2	3	3	2017-12-08	2017-12-08	2016-08-20			473	473	22.0456			1	70	192	27.5461	0		0			0	0	0	0	1	2	8		2016-09-09	18
780	2	1959-12-29	2016-08-17						1	1	1	1	4	2	2	3	2018-04-26	2018-04-26	2016-08-17			617	617	56.6362			0	62	125	22.8603	1		1	2		0	0	0	0	2		9	315	2016-11-10	85
784	1	1996-08-06	2016-07-27						1	1	1	0	4	2	4	2	2017-02-26	2017-02-26	2016-07-25			214	214	19.9676			0	76	174	21.1776	1		0			0	0	0	0	2		10	405	2016-08-15	19
785	2	1999-07-17	2016-07-23						1	1	1	1	2	2	2	2	2018-04-16	2018-04-16	2016-07-22			632	632	17.0161			1	65	215	35.774	0		0			0	0	0	0	2		9		2016-08-10	18
786	2	1985-06-11	2016-07-19						1	1	0	0	4	2	3	2	2016-11-04	2016-11-04	2016-07-18			108	108	31.1026			0	62	165	30.1756	0		0			0	0	0	0	2		8	300	2016-08-05	17
787	1	1977-01-15	2016-07-11						1	1	0	0	2	2	2	2	2016-11-03	2016-11-03	2016-07-10			115	115	39.4832			1	72	225	30.5122	0		0			0	0	0	0	1	3	10	375	2016-08-22	42
788	1	1989-06-30	2016-07-11						1	1	1	1	2	3	2	3	2017-08-25	2017-08-25	2016-06-28			410	410	26.9958			1	71	153	21.3368	0		0			0	0	0	0	2		10	360	2016-09-15	66
791	1	1979-06-27	2016-07-04						1	1	1	0	2	3	4	3	2017-01-20	2017-01-20	2016-07-20			200	200	37.0658			1	71	160	22.313	0		0			0	0	0	0	1		10	390	2016-07-27	23
792	1	1979-10-19	2016-07-02						1	1	0	0	2	1	4	1	2016-11-07	2016-11-07	2026-07-01			128	128	46.7005			1	72	192	26.037	0		0			0	0	0	0	1		11	375	2016-07-18	16
797	1	1981-11-19	2016-06-15						1	1	0	0	5	3	5	1	2016-09-22	2016-09-22	2016-06-12			99	99	34.5632			1	63	140	24.7972	0		0			0	0	0	0	2		10	315	2016-08-20	66
798	1	1949-12-03	2016-06-08						1	1	1	0	2	2	2	3	2017-01-21	2017-01-21	2016-06-06			227	227	66.5091			0	71	270	37.6532	0		1	2		0	0	0	0	1		11		2016-09-29	113
800	2	1983-04-22	2016-05-31						1	1	1	0	2	3	2	2	2017-03-23	2017-03-23	2016-05-29			296	296	33.1039			1	66	300	48.416	0		0			0	0	0	0	2		10	345	2016-11-11	164
802	2	1986-02-20	2016-05-13	0					1	1	1	1	2	3	2	3	2017-06-23	2017-06-23	2016-05-10			406	406	30.2182			1	68	158	24.0212	1		0			0	0	0	0	1	3	11	380	2016-08-09	88
804	1	1978-04-17	2016-05-09						1	1	0	0	2	1	2	1	2016-09-15	2016-09-15	2016-05-06			129	129	38.0541			2	76	280	34.0789	0		0			0	0	0	0	1		11	420	2016-07-28	80
807	1	1969-03-18	2016-05-02						1	1	1	0	2	2	2	2	2017-01-19	2017-01-19	2016-04-22			262	262	47.0974			1	76	300	36.5132	0		0			0	0	0	0	1		11	405	2016-09-15	136
808	1	1957-05-09	2016-05-01						1	1	0	0	3	3	2	1	2016-09-07	2016-09-07	2016-04-30			129	129	58.9773			0	70	200	28.6939	1		0			0	0	0	0	2		10	360	2016-06-16	46
818	2	1988-07-29	2016-03-28						1	1	0	0	5	3	4	3	2016-07-22	2016-07-22	2016-03-25			116	116	27.6556			1	60	168	32.8067	1		0			0	0	0	0	2		11	330	2016-06-20	84
819	2	2032-08-08	2016-03-25						1	1	1	0	2	1	2	3	2016-09-14	2016-09-14	2016-03-23			173	173	16.3782			1	66	190	30.6635	0		1	2		0	0	0	0	2		11	375	2016-06-02	69
821	2	1959-06-16	2016-03-12						1	1	0	0	5	3	3	1	2019-11-19	2019-11-19	2016-03-11			1347	1347	56.7378			0	62	150	27.4324	1		0			0	0	0	0	2		10	300	2016-04-22	41
822	1	1965-05-17	2016-03-09						1	1	1	1	5	2	5	1	2017-07-13	2017-07-13	2016-03-07			491	491	50.8075			1	72	170	23.0536	1		0			0	0	0	0	2		13	390	2016-03-25	16	1	0	0	1
825	2	1997-11-13	2016-02-24						1	1	1	1	2	2	2	2	2019-01-31	2019-01-31	2016-02-22			1072	1072	18.2755			1	68	174	26.4537	0		0			0	0	0	0	1	3	10	345	2016-05-15	81	1	0	0	1
826	1	1994-11-28	2016-02-24						1	1	1	0	3	2	2	2	2016-08-11	2016-08-11	2016-02-23			169	169	21.2379			0	78	250	28.8872	0		0			0	0	0	0	1		11	420	2016-03-18	23
827	2	1998-02-12	2016-02-22						1	1	1	0	3	3	4	3	2016-08-12	2016-08-12	2016-02-21			172	172	18.0236			1	65	348	57.9039	0		0			0	0	0	0	1		10	345	2016-03-18	25
828	2	1997-07-27	2016-02-16						1	1	1	1	2	3	2	3	2017-02-26	2017-02-26	2016-02-15			376	376	18.5549			1	65	185	30.7822	0		0			0	0	0	0	1		9	360	2016-05-02	76
830	2	1983-03-22	2016-02-07						1	1	0	0	2	3	3	3	2018-07-13	2018-07-13	2016-02-06			887	887	32.8795			0	65	160	26.6225	0		0			0	0	0	0	2		10	330	2016-04-15	68
833	1	1962-01-19	2016-01-24						1	1	1	1	2	3	2	3	2018-09-06	2018-09-06	2016-01-24			956	956	54.0134			1	72	175	23.7317	1		0			0	0	0	0	2		10	375	2016-04-25	92
835	1	1956-06-16	2016-01-21						1	1	0	0	5	3	4	3	2016-06-20	2016-06-20	2016-01-20			151	151	59.5961			0	72	220	29.8341	1		0			0	0	0	0	2		10	390	2016-04-11	81
839	1	1959-10-05	2015-12-30						1	1	0	0	3	3	2	1	2016-03-18	2016-03-18	2015-12-29			79	79	56.234			0	70	200	28.6939	0		0			0	0	0	0	2		10	360	2016-03-18	79
840	2	1992-02-25	2015-12-29						1	1	1	1	4	2	1	2	2016-03-11	2016-03-11	2015-12-27			73	73	23.8362			1	65	120	19.9669	1		0			0	0	0	0	1				2016-03-11	73
849	1	1991-06-09	2015-11-06						1	1	0	0	2	3	3	3	2016-02-01	2016-02-01	2015-11-05			87	87	24.4086			0	72	200	27.1219	0		0			0	0	0	0	2		10	375	2015-12-18	42
858	1	1993-03-26	2015-10-06						1	1	0	0	2	3	2	3	2016-03-02	2016-03-02	2015-09-29			148	148	22.511			1	76	253	30.7928	0		0			0	0	0	0	1
859	1	1984-02-22	2015-10-04						1	1	0	0	2	2	3	2	2016-01-27	2016-01-27	2015-10-03			115	115	31.6118			1	75	264	32.9941	1		0			0	0	0	0	2		13	420	2026-01-27	3768
862	1	1967-12-25	2015-09-08						1	1	1	1	2	3	3	3	2016-09-02	2016-09-02	2015-09-07			360	360	47.7024			1	77	255	30.2353	0		0			0	0	0	0	1		10	420	2015-12-23	106	0
[truncated: 64 more columns]
